# Supplementary material for: Intercropping grapevine with Solanum nigrum enhances their cadmium tolerance through changing rhizosphere soil microbial diversity
Source: Front Microbiol. 2025 Mar 7;16:1537123. doi: 10.3389/fmicb.2025.1537123 (PMC11925943; doi:10.3389/fmicb.2025.1537123)
Supplement: Supplementary file 1 [file Data_Sheet_1.XLSX]

## Sheet: Table S1
Table S1. Microbiome Sample Sequencing Data
Sample ID	Raw Reads	Clean Reads	Effective Reads	AvgLen (bp)	GC(%)	Q20(%)	Q30(%)	Effective(%)
IntVVSN-1	79945	71569	68367	421	56.86	99.02	96.2	85.52
IntVVSN-2	79983	71913	68851	421	56.76	99.02	96.18	86.08
IntVVSN-3	80252	71278	67991	420	56.74	99	96.14	84.72
MonSN-1	80033	72027	69071	420	56.63	99.03	96.19	86.3
MonSN-2	79836	71378	68393	421	56.72	99.02	96.17	85.67
MonSN-3	80050	71821	68851	421	56.97	99.01	96.17	86.01
MonVV-1	79975	70781	67413	421	56.95	98.96	95.99	84.29
MonVV-2	79926	71626	67795	421	56.7	98.98	96.06	84.82
MonVV-3	80022	71967	68485	418	56.01	99.05	96.27	85.58

## Sheet: Table S2
Table S2. Microbiome Sample Sequencing Data
Sample ID	OTU_Num	Seqs_Num
IntVVSN-1	3542	58717
IntVVSN-2	3629	58846
IntVVSN-3	3626	56951
MonSN-1	3747	59369
MonSN-2	3629	58445
MonSN-3	3682	58406
MonVV-1	3574	55217
MonVV-2	3466	55364
MonVV-3	3293	60135
Total	6291	521450
OTU_Num：Feature（OTU/ASV）
Seqs_Num：Feature（reads）

## Sheet: Table S3
Table S3. alpha diversity
Sample ID	Feature	ACE	Chao1	Simpson	Shannon	PD_whole_tree	Coverage
IntVVSN1	3542	4084.56	3998.1	0.9962	9.7728	218.442	0.9873
IntVVSN2	3629	4257.67	4192.5	0.9956	9.728	223.656	0.9861
IntVVSN3	3626	4227.2	4156.02	0.9964	9.7895	227.708	0.986
MonSN1	3747	4270.57	4183.07	0.9963	9.8406	233.692	0.9873
MonSN2	3629	4234.9	4205.05	0.9956	9.7275	223.756	0.9861
MonSN3	3682	4205.06	4120.67	0.9966	9.8871	229.107	0.9873
MonVV1	3574	4215.3	4145.8	0.9967	9.8744	215.923	0.9851
MonVV2	3466	4099.49	4031.49	0.9968	9.8062	212.111	0.9855
MonVV3	3293	3897.11	3824.45	0.996	9.4824	206.668	0.9873

## Sheet: Table S4
Table S4.beta diversity
OTU_id	IntVVSN	MonSN	MonVV	taxonomy
OTU1	5898	6090	4579	k__Bacteria; p__Proteobacteria; c__Alphaproteobacteria; o__Sphingomonadales; f__Sphingomonadaceae; g__Sphingomonas; s__unclassified_Sphingomonas
OTU10	1572	929	637	k__Bacteria; p__Actinobacteriota; c__Actinobacteria; o__Micrococcales; f__Intrasporangiaceae; g__unclassified_Intrasporangiaceae; s__unclassified_Intrasporangiaceae
OTU100	434	350	428	k__Bacteria; p__Proteobacteria; c__Gammaproteobacteria; o__Xanthomonadales; f__Xanthomonadaceae; g__Arenimonas; s__unclassified_Arenimonas
OTU1000	19	30	7	k__Bacteria; p__Proteobacteria; c__Gammaproteobacteria; o__Xanthomonadales; f__Rhodanobacteraceae; g__Ahniella; s__unclassified_Ahniella
OTU1001	12	9	18	k__Bacteria; p__Acidobacteriota; c__Holophagae; o__Subgroup_7; f__uncultured_Acidobacteria_bacterium; g__uncultured_Acidobacteria_bacterium; s__uncultured_Acidobacteria_bacterium
OTU1002	17	6	6	k__Bacteria; p__unclassified_Bacteria; c__unclassified_Bacteria; o__unclassified_Bacteria; f__unclassified_Bacteria; g__unclassified_Bacteria; s__unclassified_Bacteria
OTU1003	15	16	9	k__Bacteria; p__Chloroflexi; c__Anaerolineae; o__Caldilineales; f__Caldilineaceae; g__Litorilinea; s__uncultured_soil_bacterium
OTU1004	11	10	17	k__Bacteria; p__Proteobacteria; c__Gammaproteobacteria; o__Diplorickettsiales; f__Diplorickettsiaceae; g__Aquicella; s__unclassified_Aquicella
OTU1005	18	14	19	k__Bacteria; p__Methylomirabilota; c__Methylomirabilia; o__Rokubacteriales; f__WX65; g__unclassified_WX65; s__unclassified_WX65
OTU1006	31	18	21	k__Bacteria; p__Actinobacteriota; c__Acidimicrobiia; o__Microtrichales; f__Ilumatobacteraceae; g__unclassified_Ilumatobacteraceae; s__unclassified_Ilumatobacteraceae
OTU1007	50	23	66	k__Bacteria; p__Proteobacteria; c__Gammaproteobacteria; o__Burkholderiales; f__TRA3_20; g__unclassified_TRA3_20; s__unclassified_TRA3_20
OTU1008	25	26	20	k__Bacteria; p__Chloroflexi; c__Ktedonobacteria; o__C0119; f__uncultured_soil_bacterium; g__uncultured_soil_bacterium; s__uncultured_soil_bacterium
OTU1009	7	30	0	k__Bacteria; p__Myxococcota; c__Polyangia; o__Haliangiales; f__Haliangiaceae; g__Haliangium; s__unclassified_Haliangium
OTU101	279	368	359	k__Bacteria; p__Actinobacteriota; c__Thermoleophilia; o__Gaiellales; f__Gaiellaceae; g__Gaiella; s__unclassified_Gaiella
OTU1010	51	72	42	k__Bacteria; p__Acidobacteriota; c__Blastocatellia; o__DS_100; f__uncultured_Acidobacteria_bacterium; g__uncultured_Acidobacteria_bacterium; s__uncultured_Acidobacteria_bacterium
OTU1011	11	17	14	k__Bacteria; p__Proteobacteria; c__Alphaproteobacteria; o__Rhodobacterales; f__Rhodobacteraceae; g__Rubellimicrobium; s__unclassified_Rubellimicrobium
OTU1012	22	13	22	k__Bacteria; p__Actinobacteriota; c__Thermoleophilia; o__Solirubrobacterales; f__67_14; g__unclassified_67_14; s__unclassified_67_14
OTU1013	30	43	36	k__Bacteria; p__Chloroflexi; c__Chloroflexia; o__Thermomicrobiales; f__JG30_KF_CM45; g__unclassified_JG30_KF_CM45; s__unclassified_JG30_KF_CM45
OTU1014	63	111	26	k__Bacteria; p__Firmicutes; c__Bacilli; o__Bacillales; f__Bacillaceae; g__Bacillus; s__unclassified_Bacillus
OTU1015	11	15	13	k__Bacteria; p__Acidobacteriota; c__Acidobacteriae; o__Bryobacterales; f__Bryobacteraceae; g__Bryobacter; s__unclassified_Bryobacter
OTU1016	7	14	11	k__Bacteria; p__Myxococcota; c__Myxococcia; o__Myxococcales; f__Myxococcaceae; g__P3OB_42; s__unclassified_P3OB_42
OTU1017	13	16	30	k__Bacteria; p__unclassified_Bacteria; c__unclassified_Bacteria; o__unclassified_Bacteria; f__unclassified_Bacteria; g__unclassified_Bacteria; s__unclassified_Bacteria
OTU1018	2	0	70	k__Bacteria; p__Desulfobacterota; c__Desulfuromonadia; o__Desulfuromonadales; f__Desulfuromonadaceae; g__Desulfuromonas; s__unclassified_Desulfuromonas
OTU1019	2	16	62	k__Bacteria; p__Bacteroidota; c__Bacteroidia; o__Cytophagales; f__Microscillaceae; g__unclassified_Microscillaceae; s__unclassified_Microscillaceae
OTU102	152	199	135	k__Bacteria; p__unclassified_Bacteria; c__unclassified_Bacteria; o__unclassified_Bacteria; f__unclassified_Bacteria; g__unclassified_Bacteria; s__unclassified_Bacteria
OTU1020	4	13	18	k__Bacteria; p__Proteobacteria; c__Gammaproteobacteria; o__Burkholderiales; f__Burkholderiaceae; g__unclassified_Burkholderiaceae; s__unclassified_Burkholderiaceae
OTU1021	2	5	30	k__Bacteria; p__Proteobacteria; c__Alphaproteobacteria; o__Acetobacterales; f__Acetobacteraceae; g__Roseomonas; s__Roseomonas_terrae
OTU1022	2	1	40	k__Bacteria; p__Bacteroidota; c__Rhodothermia; o__Rhodothermales; f__Rhodothermaceae; g__unclassified_Rhodothermaceae; s__unclassified_Rhodothermaceae
OTU1023	12	12	16	k__Bacteria; p__Actinobacteriota; c__Acidimicrobiia; o__IMCC26256; f__uncultured_actinobacterium; g__uncultured_actinobacterium; s__uncultured_actinobacterium
OTU1024	17	12	20	k__Bacteria; p__Myxococcota; c__Polyangia; o__Polyangiales; f__BIrii41; g__unclassified_BIrii41; s__unclassified_BIrii41
OTU1025	25	1	1	k__Bacteria; p__Acidobacteriota; c__Thermoanaerobaculia; o__Thermoanaerobaculales; f__Thermoanaerobaculaceae; g__Subgroup_10; s__unclassified_Subgroup_10
OTU1026	21	55	39	k__Bacteria; p__Myxococcota; c__Polyangia; o__Nannocystales; f__Nannocystaceae; g__Pseudenhygromyxa; s__unclassified_Pseudenhygromyxa
OTU1027	9	19	7	k__Bacteria; p__unclassified_Bacteria; c__unclassified_Bacteria; o__unclassified_Bacteria; f__unclassified_Bacteria; g__unclassified_Bacteria; s__unclassified_Bacteria
OTU1028	20	16	25	k__Bacteria; p__Chloroflexi; c__Anaerolineae; o__SBR1031; f__A4b; g__unclassified_A4b; s__unclassified_A4b
OTU1029	14	17	29	k__Bacteria; p__Gemmatimonadota; c__Gemmatimonadetes; o__Gemmatimonadales; f__Gemmatimonadaceae; g__unclassified_Gemmatimonadaceae; s__unclassified_Gemmatimonadaceae
OTU103	646	777	308	k__Bacteria; p__Proteobacteria; c__Gammaproteobacteria; o__Burkholderiales; f__Comamonadaceae; g__Ramlibacter; s__unclassified_Ramlibacter
OTU1030	95	75	69	k__Bacteria; p__Nitrospirota; c__Nitrospiria; o__Nitrospirales; f__Nitrospiraceae; g__Nitrospira; s__Nitrospira_sp.
OTU1031	22	23	14	k__Bacteria; p__unclassified_Bacteria; c__unclassified_Bacteria; o__unclassified_Bacteria; f__unclassified_Bacteria; g__unclassified_Bacteria; s__unclassified_Bacteria
OTU1032	12	5	9	k__Bacteria; p__unclassified_Bacteria; c__unclassified_Bacteria; o__unclassified_Bacteria; f__unclassified_Bacteria; g__unclassified_Bacteria; s__unclassified_Bacteria
OTU1033	9	13	5	k__Bacteria; p__Actinobacteriota; c__Actinobacteria; o__Propionibacteriales; f__Nocardioidaceae; g__Nocardioides; s__unclassified_Nocardioides
OTU1034	180	212	125	k__Bacteria; p__Actinobacteriota; c__Thermoleophilia; o__Gaiellales; f__Gaiellaceae; g__Gaiella; s__unclassified_Gaiella
OTU1035	24	8	14	k__Bacteria; p__Chloroflexi; c__Anaerolineae; o__Ardenticatenales; f__Ardenticatenaceae; g__unclassified_Ardenticatenaceae; s__unidentified_marine_bacterioplankton
OTU1036	18	39	9	k__Bacteria; p__Acidobacteriota; c__Blastocatellia; o__11_24; f__uncultured_Acidobacteria_bacterium; g__uncultured_Acidobacteria_bacterium; s__uncultured_Acidobacteria_bacterium
OTU1037	29	24	12	k__Bacteria; p__unclassified_Bacteria; c__unclassified_Bacteria; o__unclassified_Bacteria; f__unclassified_Bacteria; g__unclassified_Bacteria; s__unclassified_Bacteria
OTU1038	6	9	14	k__Bacteria; p__Elusimicrobiota; c__Elusimicrobia; o__Lineage_IV; f__uncultured_Termite_group_1_bacterium; g__uncultured_Termite_group_1_bacterium; s__uncultured_Termite_group_1_bacterium
OTU1039	23	17	7	k__Bacteria; p__Bacteroidota; c__Bacteroidia; o__Chitinophagales; f__Chitinophagaceae; g__Lacibacter; s__unclassified_Lacibacter
OTU104	0	8	309	k__Bacteria; p__Cyanobacteria; c__Cyanobacteriia; o__Leptolyngbyales; f__Leptolyngbyaceae; g__Leptolyngbya_ANT.L52.2; s__unclassified_Leptolyngbya_ANT.L52.2
OTU1040	33	19	24	k__Bacteria; p__Armatimonadota; c__Fimbriimonadia; o__Fimbriimonadales; f__Fimbriimonadaceae; g__unclassified_Fimbriimonadaceae; s__unclassified_Fimbriimonadaceae
OTU1041	27	11	3	k__Bacteria; p__Chloroflexi; c__Anaerolineae; o__SBR1031; f__A4b; g__unclassified_A4b; s__unclassified_A4b
OTU1042	12	31	17	k__Bacteria; p__Bacteroidota; c__Bacteroidia; o__Sphingobacteriales; f__env.OPS_17; g__unclassified_env.OPS_17; s__unclassified_env.OPS_17
OTU1043	42	31	29	k__Bacteria; p__Chloroflexi; c__Chloroflexia; o__Thermomicrobiales; f__JG30_KF_CM45; g__unclassified_JG30_KF_CM45; s__unclassified_JG30_KF_CM45
OTU1044	39	59	17	k__Bacteria; p__Chloroflexi; c__Anaerolineae; o__SBR1031; f__unclassified_SBR1031; g__unclassified_SBR1031; s__unclassified_SBR1031
OTU1045	3	9	25	k__Bacteria; p__Acidobacteriota; c__Vicinamibacteria; o__Vicinamibacterales; f__unclassified_Vicinamibacterales; g__Acidobacteria_bacterium_SCN_69_37; s__unclassified_Vicinamibacterales
OTU1046	15	8	23	k__Bacteria; p__Actinobacteriota; c__Acidimicrobiia; o__unclassified_Acidimicrobiia; f__unclassified_Acidimicrobiia; g__unclassified_Acidimicrobiia; s__unclassified_Acidimicrobiia
OTU1047	9	11	8	k__Bacteria; p__Actinobacteriota; c__Thermoleophilia; o__Solirubrobacterales; f__67_14; g__uncultured_actinobacterium; s__uncultured_actinobacterium
OTU1048	56	53	38	k__Bacteria; p__Actinobacteriota; c__Actinobacteria; o__Pseudonocardiales; f__Pseudonocardiaceae; g__Pseudonocardia; s__unclassified_Pseudonocardia
OTU1049	40	51	26	k__Bacteria; p__Chloroflexi; c__Anaerolineae; o__SBR1031; f__uncultured_soil_bacterium; g__uncultured_soil_bacterium; s__uncultured_soil_bacterium
OTU105	310	336	238	k__Bacteria; p__Proteobacteria; c__Gammaproteobacteria; o__Burkholderiales; f__B1_7BS; g__unclassified_B1_7BS; s__unclassified_B1_7BS
OTU1050	8	15	2	k__Bacteria; p__Proteobacteria; c__Gammaproteobacteria; o__Diplorickettsiales; f__Diplorickettsiaceae; g__Aquicella; s__unclassified_Aquicella
OTU1051	32	59	16	k__Bacteria; p__Chloroflexi; c__Anaerolineae; o__SBR1031; f__unclassified_SBR1031; g__unclassified_SBR1031; s__unclassified_SBR1031
OTU1052	18	6	3	k__Bacteria; p__Cyanobacteria; c__Cyanobacteriia; o__Cyanobacteriales; f__Phormidiaceae; g__Phormidium_IAM_M_71; s__unclassified_Phormidium_IAM_M_71
OTU1053	48	44	30	k__Bacteria; p__unclassified_Bacteria; c__unclassified_Bacteria; o__unclassified_Bacteria; f__unclassified_Bacteria; g__unclassified_Bacteria; s__unclassified_Bacteria
OTU1054	26	42	33	k__Bacteria; p__Acidobacteriota; c__Vicinamibacteria; o__Vicinamibacterales; f__unclassified_Vicinamibacterales; g__unclassified_Vicinamibacterales; s__unclassified_Vicinamibacterales
OTU1055	16	7	19	k__Bacteria; p__Patescibacteria; c__Saccharimonadia; o__Saccharimonadales; f__uncultured_Candidatus_Saccharibacteria_bacterium; g__uncultured_Candidatus_Saccharibacteria_bacterium; s__uncultured_Candidatus_Saccharibacteria_bacterium
OTU1056	5	24	5	k__Bacteria; p__Proteobacteria; c__Gammaproteobacteria; o__Diplorickettsiales; f__Diplorickettsiaceae; g__unclassified_Diplorickettsiaceae; s__unclassified_Diplorickettsiaceae
OTU1057	13	10	4	k__Bacteria; p__Bacteroidota; c__Bacteroidia; o__Cytophagales; f__Microscillaceae; g__unclassified_Microscillaceae; s__unclassified_Microscillaceae
OTU1058	25	22	12	k__Bacteria; p__Proteobacteria; c__Gammaproteobacteria; o__Burkholderiales; f__Comamonadaceae; g__Rhizobacter; s__unclassified_Rhizobacter
OTU1059	30	56	54	k__Bacteria; p__unclassified_Bacteria; c__unclassified_Bacteria; o__unclassified_Bacteria; f__unclassified_Bacteria; g__unclassified_Bacteria; s__unclassified_Bacteria
OTU106	208	236	193	k__Bacteria; p__Acidobacteriota; c__Vicinamibacteria; o__Vicinamibacterales; f__unclassified_Vicinamibacterales; g__unclassified_Vicinamibacterales; s__unclassified_Vicinamibacterales
OTU1060	12	15	24	k__Bacteria; p__Acidobacteriota; c__Vicinamibacteria; o__Subgroup_17; f__unclassified_Subgroup_17; g__unclassified_Subgroup_17; s__unclassified_Subgroup_17
OTU1061	3	7	9	k__Bacteria; p__Methylomirabilota; c__Methylomirabilia; o__Rokubacteriales; f__uncultured_Firmicutes_bacterium; g__uncultured_Firmicutes_bacterium; s__uncultured_Firmicutes_bacterium
OTU1062	10	81	5	k__Bacteria; p__Firmicutes; c__Clostridia; o__Oscillospirales; f__Ruminococcaceae; g__Faecalibacterium; s__unclassified_Faecalibacterium
OTU1063	12	21	23	k__Bacteria; p__Myxococcota; c__Polyangia; o__Polyangiales; f__Sandaracinaceae; g__Sandaracinus; s__unclassified_Sandaracinus
OTU1064	0	22	9	k__Bacteria; p__Proteobacteria; c__Gammaproteobacteria; o__Pseudomonadales; f__Moraxellaceae; g__Permianibacter; s__unclassified_Permianibacter
OTU1065	24	28	26	k__Bacteria; p__Bdellovibrionota; c__unclassified_Bdellovibrionota; o__unclassified_Bdellovibrionota; f__unclassified_Bdellovibrionota; g__unclassified_Bdellovibrionota; s__unclassified_Bdellovibrionota
OTU1066	37	17	20	k__Bacteria; p__Verrucomicrobiota; c__Omnitrophia; o__Omnitrophales; f__Omnitrophaceae; g__Candidatus_Omnitrophus; s__unclassified_Candidatus_Omnitrophus
OTU1067	33	27	102	k__Bacteria; p__unclassified_Bacteria; c__unclassified_Bacteria; o__unclassified_Bacteria; f__unclassified_Bacteria; g__unclassified_Bacteria; s__unclassified_Bacteria
OTU1068	24	40	28	k__Bacteria; p__Acidobacteriota; c__Vicinamibacteria; o__Vicinamibacterales; f__Vicinamibacteraceae; g__unclassified_Vicinamibacteraceae; s__unclassified_Vicinamibacteraceae
OTU1069	21	11	17	k__Bacteria; p__Actinobacteriota; c__Actinobacteria; o__Propionibacteriales; f__Nocardioidaceae; g__Nocardioides; s__unclassified_Nocardioides
OTU107	295	275	186	k__Bacteria; p__Acidobacteriota; c__Vicinamibacteria; o__Subgroup_17; f__uncultured_Holophaga_sp.; g__uncultured_Holophaga_sp.; s__uncultured_Holophaga_sp.
OTU1070	19	10	2	k__Bacteria; p__Bacteroidota; c__Bacteroidia; o__Chitinophagales; f__unclassified_Chitinophagales; g__unclassified_Chitinophagales; s__unclassified_Chitinophagales
OTU1071	13	20	23	k__Bacteria; p__Proteobacteria; c__Alphaproteobacteria; o__Rhizobiales; f__Rhizobiaceae; g__Allorhizobium_Neorhizobium_Pararhizobium_Rhizobium; s__unclassified_Allorhizobium_Neorhizobium_Pararhizobium_Rhizobium
OTU1072	18	13	6	k__Bacteria; p__Acidobacteriota; c__Vicinamibacteria; o__Vicinamibacterales; f__Vicinamibacteraceae; g__Luteitalea; s__unclassified_Luteitalea
OTU1073	24	29	24	k__Bacteria; p__Acidobacteriota; c__Blastocatellia; o__11_24; f__uncultured_Acidobacterium_sp.; g__uncultured_Acidobacterium_sp.; s__uncultured_Acidobacterium_sp.
OTU1074	24	22	22	k__Bacteria; p__Myxococcota; c__Polyangia; o__Polyangiales; f__Polyangiaceae; g__unclassified_Polyangiaceae; s__uncultured_delta_proteobacterium
OTU1075	16	22	16	k__Bacteria; p__Bdellovibrionota; c__unclassified_Bdellovibrionota; o__unclassified_Bdellovibrionota; f__unclassified_Bdellovibrionota; g__unclassified_Bdellovibrionota; s__unclassified_Bdellovibrionota
OTU1076	27	42	13	k__Bacteria; p__unclassified_Bacteria; c__unclassified_Bacteria; o__unclassified_Bacteria; f__unclassified_Bacteria; g__unclassified_Bacteria; s__unclassified_Bacteria
OTU1077	2	28	2	k__Bacteria; p__Proteobacteria; c__Gammaproteobacteria; o__Xanthomonadales; f__Rhodanobacteraceae; g__Aquimonas; s__unclassified_Aquimonas
OTU1078	15	10	9	k__Bacteria; p__Verrucomicrobiota; c__Verrucomicrobiae; o__Chthoniobacterales; f__Chthoniobacteraceae; g__Chthoniobacter; s__unclassified_Chthoniobacter
OTU1079	13	15	13	k__Bacteria; p__Proteobacteria; c__Alphaproteobacteria; o__unclassified_Alphaproteobacteria; f__unclassified_Alphaproteobacteria; g__unclassified_Alphaproteobacteria; s__unclassified_Alphaproteobacteria
OTU108	54	9	231	k__Bacteria; p__Proteobacteria; c__Alphaproteobacteria; o__Caulobacterales; f__Caulobacteraceae; g__Brevundimonas; s__unclassified_Brevundimonas
OTU1080	14	2	37	k__Bacteria; p__Gemmatimonadota; c__Longimicrobia; o__Longimicrobiales; f__Longimicrobiaceae; g__unclassified_Longimicrobiaceae; s__unclassified_Longimicrobiaceae
OTU1081	11	16	13	k__Bacteria; p__Proteobacteria; c__Gammaproteobacteria; o__Burkholderiales; f__TRA3_20; g__unclassified_TRA3_20; s__unclassified_TRA3_20
OTU1082	13	7	7	k__Bacteria; p__Proteobacteria; c__Alphaproteobacteria; o__Tistrellales; f__Geminicoccaceae; g__unclassified_Geminicoccaceae; s__unclassified_Geminicoccaceae
OTU1083	24	22	18	k__Bacteria; p__Actinobacteriota; c__Acidimicrobiia; o__IMCC26256; f__uncultured_Ferrimicrobium_sp.; g__uncultured_Ferrimicrobium_sp.; s__uncultured_Ferrimicrobium_sp.
OTU1084	14	13	15	k__Bacteria; p__Proteobacteria; c__Alphaproteobacteria; o__unclassified_Alphaproteobacteria; f__uncultured_forest_soil_bacterium; g__unclassified_Alphaproteobacteria; s__unclassified_Alphaproteobacteria
OTU1085	20	17	10	k__Bacteria; p__Chloroflexi; c__Chloroflexia; o__Thermomicrobiales; f__JG30_KF_CM45; g__unclassified_JG30_KF_CM45; s__unclassified_JG30_KF_CM45
OTU1086	12	37	14	k__Bacteria; p__Myxococcota; c__Polyangia; o__Polyangiales; f__Polyangiaceae; g__Minicystis; s__Minicystis_rosea
OTU1087	14	27	4	k__Bacteria; p__Patescibacteria; c__Saccharimonadia; o__Saccharimonadales; f__uncultured_Candidatus_Saccharibacteria_bacterium; g__uncultured_Candidatus_Saccharibacteria_bacterium; s__uncultured_Candidatus_Saccharibacteria_bacterium
OTU1088	32	37	70	k__Bacteria; p__Acidobacteriota; c__Holophagae; o__Subgroup_7; f__uncultured_Acidobacteria_bacterium; g__uncultured_Acidobacteria_bacterium; s__uncultured_Acidobacteria_bacterium
OTU1089	19	28	18	k__Bacteria; p__Proteobacteria; c__Alphaproteobacteria; o__Elsterales; f__unclassified_Elsterales; g__unclassified_Elsterales; s__unclassified_Elsterales
OTU109	14	36	344	k__Bacteria; p__Proteobacteria; c__Alphaproteobacteria; o__Caulobacterales; f__Hyphomonadaceae; g__SWB02; s__uncultured_soil_bacterium
OTU1090	10	16	14	k__Bacteria; p__Proteobacteria; c__Alphaproteobacteria; o__Elsterales; f__unclassified_Elsterales; g__unclassified_Elsterales; s__unclassified_Elsterales
OTU1091	53	75	62	k__Bacteria; p__Acidobacteriota; c__Vicinamibacteria; o__Vicinamibacterales; f__unclassified_Vicinamibacterales; g__unclassified_Vicinamibacterales; s__unclassified_Vicinamibacterales
OTU1092	12	6	5	k__Bacteria; p__Bacteroidota; c__Bacteroidia; o__Sphingobacteriales; f__NS11_12_marine_group; g__unclassified_NS11_12_marine_group; s__unclassified_NS11_12_marine_group
OTU1093	10	11	14	k__Bacteria; p__Acidobacteriota; c__Thermoanaerobaculia; o__Thermoanaerobaculales; f__Thermoanaerobaculaceae; g__Subgroup_10; s__unclassified_Subgroup_10
OTU1094	12	12	7	k__Bacteria; p__Gemmatimonadota; c__unclassified_Gemmatimonadota; o__unclassified_Gemmatimonadota; f__unclassified_Gemmatimonadota; g__unclassified_Gemmatimonadota; s__unclassified_Gemmatimonadota
OTU1095	350	387	308	k__Bacteria; p__Acidobacteriota; c__Vicinamibacteria; o__Vicinamibacterales; f__Vicinamibacteraceae; g__uncultured_Acidobacteriales_bacterium; s__uncultured_Acidobacteriales_bacterium
OTU1096	23	26	29	k__Bacteria; p__Acidobacteriota; c__Vicinamibacteria; o__Vicinamibacterales; f__unclassified_Vicinamibacterales; g__unclassified_Vicinamibacterales; s__unclassified_Vicinamibacterales
OTU1097	27	38	4	k__Bacteria; p__Myxococcota; c__Myxococcia; o__Myxococcales; f__Vulgatibacteraceae; g__Vulgatibacter; s__unclassified_Vulgatibacter
OTU1098	104	125	92	k__Bacteria; p__Acidobacteriota; c__Vicinamibacteria; o__Subgroup_17; f__unclassified_Subgroup_17; g__unclassified_Subgroup_17; s__unclassified_Subgroup_17
OTU1099	12	26	25	k__Bacteria; p__Dadabacteria; c__Dadabacteriia; o__Dadabacteriales; f__uncultured_Nitrospirae_bacterium; g__uncultured_Nitrospirae_bacterium; s__uncultured_Nitrospirae_bacterium
OTU11	31	34	1384	k__Bacteria; p__Proteobacteria; c__Alphaproteobacteria; o__Rhizobiales; f__Rhizobiaceae; g__Shinella; s__unclassified_Shinella
OTU110	276	234	211	k__Bacteria; p__Acidobacteriota; c__Holophagae; o__Subgroup_7; f__uncultured_Acidobacteria_bacterium; g__uncultured_Acidobacteria_bacterium; s__uncultured_Acidobacteria_bacterium
OTU1100	23	28	30	k__Bacteria; p__Actinobacteriota; c__Acidimicrobiia; o__IMCC26256; f__unclassified_IMCC26256; g__unclassified_IMCC26256; s__unclassified_IMCC26256
OTU1101	31	99	22	k__Bacteria; p__Bacteroidota; c__Bacteroidia; o__Chitinophagales; f__Chitinophagaceae; g__unclassified_Chitinophagaceae; s__uncultured_microorganism
OTU1102	30	52	7	k__Bacteria; p__Bdellovibrionota; c__Bdellovibrionia; o__Bdellovibrionales; f__Bdellovibrionaceae; g__Bdellovibrio; s__unclassified_Bdellovibrio
OTU1103	6	13	7	k__Bacteria; p__Acidobacteriota; c__Vicinamibacteria; o__Vicinamibacterales; f__Vicinamibacteraceae; g__Luteitalea; s__uncultured_Acidobacteria_bacterium
OTU1104	16	15	13	k__Bacteria; p__unclassified_Bacteria; c__unclassified_Bacteria; o__unclassified_Bacteria; f__unclassified_Bacteria; g__unclassified_Bacteria; s__unclassified_Bacteria
OTU1105	20	17	15	k__Bacteria; p__unclassified_Bacteria; c__unclassified_Bacteria; o__unclassified_Bacteria; f__unclassified_Bacteria; g__unclassified_Bacteria; s__unclassified_Bacteria
OTU1106	11	21	0	k__Bacteria; p__unclassified_Bacteria; c__unclassified_Bacteria; o__unclassified_Bacteria; f__unclassified_Bacteria; g__unclassified_Bacteria; s__unclassified_Bacteria
OTU1107	28	35	23	k__Bacteria; p__Proteobacteria; c__Gammaproteobacteria; o__Burkholderiales; f__Nitrosomonadaceae; g__mle1_7; s__unclassified_mle1_7
OTU1108	31	81	31	k__Bacteria; p__Acidobacteriota; c__Thermoanaerobaculia; o__Thermoanaerobaculales; f__Thermoanaerobaculaceae; g__Subgroup_10; s__unclassified_Subgroup_10
OTU1109	8	0	17	k__Bacteria; p__Actinobacteriota; c__Actinobacteria; o__Pseudonocardiales; f__Pseudonocardiaceae; g__unclassified_Pseudonocardiaceae; s__unclassified_Pseudonocardiaceae
OTU111	305	302	197	k__Bacteria; p__Myxococcota; c__Myxococcia; o__Myxococcales; f__Myxococcaceae; g__P3OB_42; s__unclassified_P3OB_42
OTU1110	0	18	14	k__Bacteria; p__Patescibacteria; c__Saccharimonadia; o__Saccharimonadales; f__uncultured_Candidatus_Saccharibacteria_bacterium; g__uncultured_Candidatus_Saccharibacteria_bacterium; s__uncultured_Candidatus_Saccharibacteria_bacterium
OTU1111	0	0	23	k__Bacteria; p__Bacteroidota; c__Bacteroidia; o__Cytophagales; f__Cyclobacteriaceae; g__Algoriphagus; s__Algoriphagus_terrigena
OTU1112	18	11	19	k__Bacteria; p__unclassified_Bacteria; c__unclassified_Bacteria; o__unclassified_Bacteria; f__unclassified_Bacteria; g__unclassified_Bacteria; s__unclassified_Bacteria
OTU1113	17	27	10	k__Bacteria; p__Acidobacteriota; c__Vicinamibacteria; o__Vicinamibacterales; f__unclassified_Vicinamibacterales; g__unclassified_Vicinamibacterales; s__unclassified_Vicinamibacterales
OTU1114	241	356	221	k__Bacteria; p__Proteobacteria; c__Gammaproteobacteria; o__Burkholderiales; f__Nitrosomonadaceae; g__MND1; s__unclassified_MND1
OTU1115	30	20	35	k__Bacteria; p__Chloroflexi; c__Chloroflexia; o__Chloroflexales; f__Roseiflexaceae; g__unclassified_Roseiflexaceae; s__unclassified_Roseiflexaceae
OTU1116	15	17	14	k__Bacteria; p__Acidobacteriota; c__Acidobacteriae; o__unclassified_Acidobacteriae; f__unclassified_Acidobacteriae; g__unclassified_Acidobacteriae; s__unclassified_Acidobacteriae
OTU1117	35	50	29	k__Bacteria; p__Chloroflexi; c__Anaerolineae; o__SBR1031; f__unclassified_SBR1031; g__unclassified_SBR1031; s__unclassified_SBR1031
OTU1118	4	16	0	k__Bacteria; p__Proteobacteria; c__Gammaproteobacteria; o__Diplorickettsiales; f__Diplorickettsiaceae; g__unclassified_Diplorickettsiaceae; s__unclassified_Diplorickettsiaceae
OTU1119	8	23	15	k__Bacteria; p__Proteobacteria; c__Alphaproteobacteria; o__Thalassobaculales; f__unclassified_Thalassobaculales; g__unclassified_Thalassobaculales; s__unclassified_Thalassobaculales
OTU112	155	152	195	k__Bacteria; p__Acidobacteriota; c__Vicinamibacteria; o__Vicinamibacterales; f__Vicinamibacteraceae; g__unclassified_Vicinamibacteraceae; s__unclassified_Vicinamibacteraceae
OTU1120	52	42	48	k__Bacteria; p__Acidobacteriota; c__Vicinamibacteria; o__Vicinamibacterales; f__unclassified_Vicinamibacterales; g__unclassified_Vicinamibacterales; s__unclassified_Vicinamibacterales
OTU1121	45	37	37	k__Bacteria; p__unclassified_Bacteria; c__unclassified_Bacteria; o__unclassified_Bacteria; f__unclassified_Bacteria; g__unclassified_Bacteria; s__unclassified_Bacteria
OTU1122	10	17	13	k__Bacteria; p__Actinobacteriota; c__Acidimicrobiia; o__Actinomarinales; f__unclassified_Actinomarinales; g__uncultured_soil_bacterium; s__unclassified_Actinomarinales
OTU1123	10	7	39	k__Bacteria; p__Proteobacteria; c__Gammaproteobacteria; o__Burkholderiales; f__Rhodocyclaceae; g__unclassified_Rhodocyclaceae; s__unclassified_Rhodocyclaceae
OTU1124	25	29	25	k__Bacteria; p__Actinobacteriota; c__Actinobacteria; o__0319_7L14; f__uncultured_actinobacterium; g__uncultured_actinobacterium; s__uncultured_actinobacterium
OTU1125	9	7	9	k__Bacteria; p__Chloroflexi; c__Ktedonobacteria; o__C0119; f__uncultured_soil_bacterium; g__uncultured_soil_bacterium; s__uncultured_soil_bacterium
OTU1126	254	250	215	k__Bacteria; p__Proteobacteria; c__Alphaproteobacteria; o__Sphingomonadales; f__Sphingomonadaceae; g__Sphingomonas; s__unclassified_Sphingomonas
OTU1127	16	11	9	k__Bacteria; p__Cyanobacteria; c__Vampirivibrionia; o__Vampirovibrionales; f__unclassified_Vampirovibrionales; g__unclassified_Vampirovibrionales; s__unclassified_Vampirovibrionales
OTU1128	28	6	0	k__Bacteria; p__Patescibacteria; c__Saccharimonadia; o__Saccharimonadales; f__uncultured_soil_bacterium; g__uncultured_soil_bacterium; s__uncultured_soil_bacterium
OTU1129	38	29	11	k__Bacteria; p__Gemmatimonadota; c__Gemmatimonadetes; o__Gemmatimonadales; f__Gemmatimonadaceae; g__Roseisolibacter; s__unclassified_Roseisolibacter
OTU113	4	8	317	k__Bacteria; p__Cyanobacteria; c__Cyanobacteriia; o__Geitlerinematales; f__Geitlerinemataceae; g__Geitlerinema; s__Geitlerinema_sp._PCC_7407
OTU1130	8	8	21	k__Bacteria; p__Bacteroidota; c__Bacteroidia; o__Cytophagales; f__Microscillaceae; g__unclassified_Microscillaceae; s__unclassified_Microscillaceae
OTU1131	14	5	6	k__Bacteria; p__Acidobacteriota; c__Holophagae; o__Subgroup_7; f__unclassified_Subgroup_7; g__unclassified_Subgroup_7; s__unclassified_Subgroup_7
OTU1132	11	9	27	k__Bacteria; p__Acidobacteriota; c__Thermoanaerobaculia; o__Thermoanaerobaculales; f__Thermoanaerobaculaceae; g__Subgroup_10; s__unclassified_Subgroup_10
OTU1133	11	19	12	k__Bacteria; p__Actinobacteriota; c__Acidimicrobiia; o__Microtrichales; f__unclassified_Microtrichales; g__uncultured_Iamiaceae_bacterium; s__unclassified_Microtrichales
OTU1134	10	3	11	k__Bacteria; p__Bacteroidota; c__Bacteroidia; o__Sphingobacteriales; f__NS11_12_marine_group; g__unclassified_NS11_12_marine_group; s__unclassified_NS11_12_marine_group
OTU1135	27	37	25	k__Bacteria; p__Proteobacteria; c__Alphaproteobacteria; o__Tistrellales; f__Geminicoccaceae; g__unclassified_Geminicoccaceae; s__unclassified_Geminicoccaceae
OTU1136	35	51	27	k__Bacteria; p__Myxococcota; c__Myxococcia; o__Myxococcales; f__Myxococcaceae; g__P3OB_42; s__unclassified_P3OB_42
OTU1137	19	8	12	k__Bacteria; p__unclassified_Bacteria; c__unclassified_Bacteria; o__unclassified_Bacteria; f__unclassified_Bacteria; g__unclassified_Bacteria; s__unclassified_Bacteria
OTU1138	21	26	16	k__Bacteria; p__Proteobacteria; c__Alphaproteobacteria; o__Rhodospirillales; f__unclassified_Rhodospirillales; g__uncultured_Rhodospirillaceae_bacterium; s__unclassified_Rhodospirillales
OTU1139	22	17	17	k__Bacteria; p__Methylomirabilota; c__Methylomirabilia; o__Rokubacteriales; f__WX65; g__unclassified_WX65; s__unclassified_WX65
OTU114	301	284	192	k__Bacteria; p__unclassified_Bacteria; c__unclassified_Bacteria; o__unclassified_Bacteria; f__unclassified_Bacteria; g__unclassified_Bacteria; s__unclassified_Bacteria
OTU1140	14	24	16	k__Bacteria; p__Acidobacteriota; c__Acidobacteriae; o__Acidobacteriales; f__unclassified_Acidobacteriales; g__unclassified_Acidobacteriales; s__unclassified_Acidobacteriales
OTU1141	24	43	9	k__Bacteria; p__Acidobacteriota; c__Vicinamibacteria; o__Vicinamibacterales; f__unclassified_Vicinamibacterales; g__unclassified_Vicinamibacterales; s__unclassified_Vicinamibacterales
OTU1142	11	3	4	k__Bacteria; p__Proteobacteria; c__Gammaproteobacteria; o__Diplorickettsiales; f__Diplorickettsiaceae; g__Aquicella; s__unclassified_Aquicella
OTU1143	45	40	41	k__Bacteria; p__Acidobacteriota; c__Vicinamibacteria; o__Vicinamibacterales; f__unclassified_Vicinamibacterales; g__uncultured_bacterium_259; s__unclassified_Vicinamibacterales
OTU1144	4	22	1	k__Bacteria; p__unclassified_Bacteria; c__unclassified_Bacteria; o__unclassified_Bacteria; f__unclassified_Bacteria; g__unclassified_Bacteria; s__unclassified_Bacteria
OTU1145	37	41	34	k__Bacteria; p__Actinobacteriota; c__Thermoleophilia; o__Solirubrobacterales; f__67_14; g__unclassified_67_14; s__unclassified_67_14
OTU1146	11	23	18	k__Bacteria; p__Entotheonellaeota; c__Entotheonellia; o__Entotheonellales; f__Entotheonellaceae; g__Candidatus_Entotheonella; s__unclassified_Candidatus_Entotheonella
OTU1147	31	36	41	k__Bacteria; p__Gemmatimonadota; c__Gemmatimonadetes; o__Gemmatimonadales; f__Gemmatimonadaceae; g__unclassified_Gemmatimonadaceae; s__unclassified_Gemmatimonadaceae
OTU1148	20	16	18	k__Bacteria; p__Bacteroidota; c__Bacteroidia; o__Sphingobacteriales; f__Sphingobacteriaceae; g__unclassified_Sphingobacteriaceae; s__unclassified_Sphingobacteriaceae
OTU1149	32	27	43	k__Bacteria; p__unclassified_Bacteria; c__unclassified_Bacteria; o__unclassified_Bacteria; f__unclassified_Bacteria; g__unclassified_Bacteria; s__unclassified_Bacteria
OTU115	202	163	144	k__Bacteria; p__Acidobacteriota; c__Vicinamibacteria; o__Vicinamibacterales; f__unclassified_Vicinamibacterales; g__unclassified_Vicinamibacterales; s__unclassified_Vicinamibacterales
OTU1150	62	47	18	k__Bacteria; p__Myxococcota; c__Polyangia; o__Haliangiales; f__Haliangiaceae; g__Haliangium; s__unclassified_Haliangium
OTU1151	27	36	23	k__Bacteria; p__Acidobacteriota; c__Vicinamibacteria; o__Subgroup_17; f__unclassified_Subgroup_17; g__unclassified_Subgroup_17; s__unclassified_Subgroup_17
OTU1152	4	15	6	k__Bacteria; p__Acidobacteriota; c__Acidobacteriae; o__Bryobacterales; f__Bryobacteraceae; g__Bryobacter; s__unclassified_Bryobacter
OTU1153	45	42	56	k__Bacteria; p__Proteobacteria; c__Gammaproteobacteria; o__unclassified_Gammaproteobacteria; f__unclassified_Gammaproteobacteria; g__unclassified_Gammaproteobacteria; s__unclassified_Gammaproteobacteria
OTU1154	1	1	20	k__Bacteria; p__Cyanobacteria; c__Cyanobacteriia; o__unclassified_Cyanobacteriia; f__unclassified_Cyanobacteriia; g__unclassified_Cyanobacteriia; s__unclassified_Cyanobacteriia
OTU1155	26	27	2	k__Bacteria; p__Patescibacteria; c__Saccharimonadia; o__Saccharimonadales; f__LWQ8; g__unclassified_LWQ8; s__unclassified_LWQ8
OTU1156	41	43	19	k__Bacteria; p__Acidobacteriota; c__Thermoanaerobaculia; o__Thermoanaerobaculales; f__Thermoanaerobaculaceae; g__Subgroup_10; s__unclassified_Subgroup_10
OTU1157	0	32	0	k__Bacteria; p__Bacteroidota; c__Bacteroidia; o__Bacteroidales; f__Rikenellaceae; g__Rikenellaceae_RC9_gut_group; s__unclassified_Rikenellaceae_RC9_gut_group
OTU1158	12	35	44	k__Bacteria; p__Proteobacteria; c__Alphaproteobacteria; o__Rhodospirillales; f__Rhodospirillaceae; g__unclassified_Rhodospirillaceae; s__unclassified_Rhodospirillaceae
OTU1159	1	24	0	k__Bacteria; p__Myxococcota; c__Polyangia; o__Polyangiales; f__Sandaracinaceae; g__unclassified_Sandaracinaceae; s__unclassified_Sandaracinaceae
OTU116	435	470	372	k__Bacteria; p__Acidobacteriota; c__Vicinamibacteria; o__Vicinamibacterales; f__unclassified_Vicinamibacterales; g__unclassified_Vicinamibacterales; s__unclassified_Vicinamibacterales
OTU1160	0	8	51	k__Bacteria; p__Desulfobacterota; c__Desulfuromonadia; o__Desulfuromonadales; f__Desulfuromonadaceae; g__Desulfuromonas; s__unclassified_Desulfuromonas
OTU1161	0	0	28	k__Bacteria; p__Cyanobacteria; c__Cyanobacteriia; o__Leptolyngbyales; f__Leptolyngbyaceae; g__Oscillatoria_SAG_1459_8; s__unclassified_Oscillatoria_SAG_1459_8
OTU1162	0	0	32	k__Bacteria; p__Bacteroidota; c__Bacteroidia; o__Cytophagales; f__Cytophagaceae; g__Sporocytophaga; s__unclassified_Sporocytophaga
OTU1163	96	87	101	k__Bacteria; p__Acidobacteriota; c__Vicinamibacteria; o__Vicinamibacterales; f__Vicinamibacteraceae; g__unclassified_Vicinamibacteraceae; s__unclassified_Vicinamibacteraceae
OTU1164	10	8	10	k__Bacteria; p__Actinobacteriota; c__Acidimicrobiia; o__Microtrichales; f__unclassified_Microtrichales; g__unclassified_Microtrichales; s__unclassified_Microtrichales
OTU1165	22	18	12	k__Bacteria; p__Acidobacteriota; c__Blastocatellia; o__11_24; f__uncultured_Acidobacteria_bacterium; g__uncultured_Acidobacteria_bacterium; s__uncultured_Acidobacteria_bacterium
OTU1166	26	44	8	k__Bacteria; p__Bacteroidota; c__Bacteroidia; o__Sphingobacteriales; f__env.OPS_17; g__unclassified_env.OPS_17; s__unclassified_env.OPS_17
OTU1167	14	6	6	k__Bacteria; p__Acidobacteriota; c__Blastocatellia; o__DS_100; f__unclassified_DS_100; g__unclassified_DS_100; s__unclassified_DS_100
OTU1168	23	31	19	k__Bacteria; p__Proteobacteria; c__Alphaproteobacteria; o__Tistrellales; f__Geminicoccaceae; g__unclassified_Geminicoccaceae; s__unclassified_Geminicoccaceae
OTU1169	14	29	4	k__Bacteria; p__Patescibacteria; c__Saccharimonadia; o__Saccharimonadales; f__uncultured_Candidatus_Saccharibacteria_bacterium; g__uncultured_Candidatus_Saccharibacteria_bacterium; s__uncultured_Candidatus_Saccharibacteria_bacterium
OTU117	198	212	193	k__Bacteria; p__Gemmatimonadota; c__Gemmatimonadetes; o__Gemmatimonadales; f__Gemmatimonadaceae; g__unclassified_Gemmatimonadaceae; s__unclassified_Gemmatimonadaceae
OTU1170	28	15	7	k__Bacteria; p__Acidobacteriota; c__Blastocatellia; o__DS_100; f__uncultured_Acidobacteriales_bacterium; g__uncultured_Acidobacteriales_bacterium; s__uncultured_Acidobacteriales_bacterium
OTU1171	23	23	24	k__Bacteria; p__Bacteroidota; c__Bacteroidia; o__Sphingobacteriales; f__env.OPS_17; g__unclassified_env.OPS_17; s__unclassified_env.OPS_17
OTU1172	10	7	2	k__Bacteria; p__Actinobacteriota; c__unclassified_Actinobacteriota; o__unclassified_Actinobacteriota; f__unclassified_Actinobacteriota; g__unclassified_Actinobacteriota; s__unclassified_Actinobacteriota
OTU1173	20	24	23	k__Bacteria; p__Entotheonellaeota; c__Entotheonellia; o__Entotheonellales; f__Entotheonellaceae; g__unclassified_Entotheonellaceae; s__unclassified_Entotheonellaceae
OTU1174	6	33	31	k__Bacteria; p__Proteobacteria; c__Gammaproteobacteria; o__Burkholderiales; f__Oxalobacteraceae; g__unclassified_Oxalobacteraceae; s__unclassified_Oxalobacteraceae
OTU1175	16	1	7	k__Bacteria; p__Actinobacteriota; c__Actinobacteria; o__Nitriliruptorales; f__Nitriliruptoraceae; g__uncultured_Actinobacteridae_bacterium; s__uncultured_Actinobacteridae_bacterium
OTU1176	5	23	2	k__Bacteria; p__Firmicutes; c__unclassified_Firmicutes; o__unclassified_Firmicutes; f__unclassified_Firmicutes; g__unclassified_Firmicutes; s__unclassified_Firmicutes
OTU1177	21	14	3	k__Bacteria; p__Proteobacteria; c__Alphaproteobacteria; o__Rhodobacterales; f__Rhodobacteraceae; g__unclassified_Rhodobacteraceae; s__unclassified_Rhodobacteraceae
OTU1178	10	14	10	k__Bacteria; p__Chloroflexi; c__unclassified_Chloroflexi; o__unclassified_Chloroflexi; f__unclassified_Chloroflexi; g__unclassified_Chloroflexi; s__unclassified_Chloroflexi
OTU1179	22	28	23	k__Bacteria; p__Proteobacteria; c__Alphaproteobacteria; o__Defluviicoccales; f__Defluviicoccaceae; g__Defluviicoccus; s__uncultured_Defluviicoccus_sp.
OTU118	132	221	527	k__Bacteria; p__Actinobacteriota; c__Actinobacteria; o__Pseudonocardiales; f__Pseudonocardiaceae; g__Lechevalieria; s__unclassified_Lechevalieria
OTU1180	50	11	33	k__Bacteria; p__Patescibacteria; c__Saccharimonadia; o__Saccharimonadales; f__Saccharimonadaceae; g__TM7a; s__unclassified_TM7a
OTU1181	40	31	36	k__Bacteria; p__Acidobacteriota; c__Blastocatellia; o__Blastocatellales; f__Blastocatellaceae; g__Stenotrophobacter; s__uncultured_soil_bacterium
OTU1182	19	22	21	k__Bacteria; p__Proteobacteria; c__Alphaproteobacteria; o__unclassified_Alphaproteobacteria; f__unclassified_Alphaproteobacteria; g__unclassified_Alphaproteobacteria; s__unclassified_Alphaproteobacteria
OTU1183	15	17	16	k__Bacteria; p__Proteobacteria; c__Gammaproteobacteria; o__Burkholderiales; f__Nitrosomonadaceae; g__MND1; s__unclassified_MND1
OTU1184	17	17	11	k__Bacteria; p__Patescibacteria; c__Saccharimonadia; o__Saccharimonadales; f__LWQ8; g__unclassified_LWQ8; s__unclassified_LWQ8
OTU1185	17	18	4	k__Bacteria; p__Patescibacteria; c__Saccharimonadia; o__Saccharimonadales; f__uncultured_Candidatus_Saccharibacteria_bacterium; g__uncultured_Candidatus_Saccharibacteria_bacterium; s__uncultured_Candidatus_Saccharibacteria_bacterium
OTU1186	2	21	1	k__Bacteria; p__Patescibacteria; c__Saccharimonadia; o__Saccharimonadales; f__uncultured_Candidatus_Saccharibacteria_bacterium; g__uncultured_Candidatus_Saccharibacteria_bacterium; s__uncultured_Candidatus_Saccharibacteria_bacterium
OTU1187	31	50	41	k__Bacteria; p__Chloroflexi; c__unclassified_Chloroflexi; o__unclassified_Chloroflexi; f__unclassified_Chloroflexi; g__unclassified_Chloroflexi; s__unclassified_Chloroflexi
OTU1188	13	15	11	k__Bacteria; p__Chloroflexi; c__Anaerolineae; o__SBR1031; f__A4b; g__unclassified_A4b; s__unclassified_A4b
OTU1189	24	28	26	k__Bacteria; p__Planctomycetota; c__Phycisphaerae; o__Phycisphaerales; f__Phycisphaeraceae; g__AKYG587; s__unclassified_AKYG587
OTU119	454	450	288	k__Bacteria; p__Chloroflexi; c__Anaerolineae; o__Ardenticatenales; f__unclassified_Ardenticatenales; g__uncultured_Litorilinea_sp.; s__unclassified_Ardenticatenales
OTU1190	5	4	12	k__Bacteria; p__Proteobacteria; c__Gammaproteobacteria; o__Diplorickettsiales; f__Diplorickettsiaceae; g__unclassified_Diplorickettsiaceae; s__unclassified_Diplorickettsiaceae
OTU1191	17	19	21	k__Bacteria; p__Chloroflexi; c__Anaerolineae; o__Caldilineales; f__Caldilineaceae; g__unclassified_Caldilineaceae; s__Chloroflexi_bacterium_ET1
OTU1192	22	26	28	k__Bacteria; p__Chloroflexi; c__Dehalococcoidia; o__SAR202_clade; f__uncultured_Chloroflexi_bacterium; g__uncultured_Chloroflexi_bacterium; s__uncultured_Chloroflexi_bacterium
OTU1193	33	12	18	k__Bacteria; p__Bacteroidota; c__Bacteroidia; o__Chitinophagales; f__Chitinophagaceae; g__Aurantisolimonas; s__unclassified_Aurantisolimonas
OTU1194	9	9	4	k__Bacteria; p__Proteobacteria; c__Alphaproteobacteria; o__Acetobacterales; f__Acetobacteraceae; g__Craurococcus_Caldovatus; s__unclassified_Craurococcus_Caldovatus
OTU1195	6	8	6	k__Bacteria; p__Acidobacteriota; c__Acidobacteriae; o__Paludibaculum; f__unclassified_Paludibaculum; g__unclassified_Paludibaculum; s__unclassified_Paludibaculum
OTU1196	51	44	48	k__Bacteria; p__Proteobacteria; c__Alphaproteobacteria; o__Rhodobacterales; f__Rhodobacteraceae; g__Amaricoccus; s__unclassified_Amaricoccus
OTU1197	47	39	31	k__Bacteria; p__Chloroflexi; c__unclassified_Chloroflexi; o__unclassified_Chloroflexi; f__unclassified_Chloroflexi; g__unclassified_Chloroflexi; s__unclassified_Chloroflexi
OTU1198	11	6	91	k__Bacteria; p__Actinobacteriota; c__Actinobacteria; o__Pseudonocardiales; f__Pseudonocardiaceae; g__Pseudonocardia; s__unclassified_Pseudonocardia
OTU1199	21	19	7	k__Bacteria; p__Chloroflexi; c__Anaerolineae; o__SBR1031; f__uncultured_soil_bacterium; g__uncultured_soil_bacterium; s__uncultured_soil_bacterium
OTU12	121	121	1572	k__Bacteria; p__Proteobacteria; c__Gammaproteobacteria; o__Xanthomonadales; f__Xanthomonadaceae; g__Arenimonas; s__Arenimonas_sp._MOLA_64
OTU120	117	121	82	k__Bacteria; p__Proteobacteria; c__Alphaproteobacteria; o__unclassified_Alphaproteobacteria; f__unclassified_Alphaproteobacteria; g__unclassified_Alphaproteobacteria; s__unclassified_Alphaproteobacteria
OTU1200	7	15	14	k__Bacteria; p__Proteobacteria; c__Gammaproteobacteria; o__Xanthomonadales; f__unclassified_Xanthomonadales; g__unclassified_Xanthomonadales; s__unclassified_Xanthomonadales
OTU1201	8	26	9	k__Bacteria; p__Firmicutes; c__Bacilli; o__Paenibacillales; f__Paenibacillaceae; g__Paenibacillus; s__unclassified_Paenibacillus
OTU1202	16	16	19	k__Bacteria; p__Chloroflexi; c__unclassified_Chloroflexi; o__unclassified_Chloroflexi; f__unclassified_Chloroflexi; g__unclassified_Chloroflexi; s__unclassified_Chloroflexi
OTU1203	6	3	7	k__Bacteria; p__Elusimicrobiota; c__Elusimicrobia; o__Lineage_IV; f__unclassified_Lineage_IV; g__unclassified_Lineage_IV; s__unclassified_Lineage_IV
OTU1204	17	3	31	k__Bacteria; p__Elusimicrobiota; c__Elusimicrobia; o__Lineage_IV; f__uncultured_Termite_group_1_bacterium; g__uncultured_Termite_group_1_bacterium; s__uncultured_Termite_group_1_bacterium
OTU1205	15	8	1	k__Bacteria; p__Patescibacteria; c__Saccharimonadia; o__Saccharimonadales; f__unclassified_Saccharimonadales; g__unclassified_Saccharimonadales; s__unclassified_Saccharimonadales
OTU1206	30	37	29	k__Bacteria; p__Acidobacteriota; c__Vicinamibacteria; o__Vicinamibacterales; f__Vicinamibacteraceae; g__uncultured_Acidobacteria_bacterium; s__uncultured_Acidobacteria_bacterium
OTU1207	12	26	14	k__Bacteria; p__Gemmatimonadota; c__Gemmatimonadetes; o__Gemmatimonadales; f__Gemmatimonadaceae; g__Roseisolibacter; s__unclassified_Roseisolibacter
OTU1208	26	34	10	k__Bacteria; p__Bacteroidota; c__Bacteroidia; o__Chitinophagales; f__unclassified_Chitinophagales; g__unclassified_Chitinophagales; s__unclassified_Chitinophagales
OTU1209	7	13	9	k__Bacteria; p__Acidobacteriota; c__Holophagae; o__Subgroup_7; f__uncultured_Desulfuromonadales_bacterium; g__uncultured_Desulfuromonadales_bacterium; s__uncultured_Desulfuromonadales_bacterium
OTU121	661	638	568	k__Bacteria; p__Actinobacteriota; c__Thermoleophilia; o__Gaiellales; f__Gaiellaceae; g__Gaiella; s__actinobacterium_WWH12
OTU1210	33	31	16	k__Bacteria; p__Proteobacteria; c__Gammaproteobacteria; o__Burkholderiales; f__Rhodocyclaceae; g__unclassified_Rhodocyclaceae; s__unclassified_Rhodocyclaceae
OTU1211	9	8	11	k__Bacteria; p__Proteobacteria; c__Gammaproteobacteria; o__Salinisphaerales; f__Solimonadaceae; g__unclassified_Solimonadaceae; s__Solimonas_sp._p11_2011
OTU1212	15	33	11	k__Bacteria; p__Proteobacteria; c__Gammaproteobacteria; o__Burkholderiales; f__Comamonadaceae; g__Pelomonas; s__unclassified_Pelomonas
OTU1213	16	17	13	k__Bacteria; p__Proteobacteria; c__Gammaproteobacteria; o__Burkholderiales; f__Nitrosomonadaceae; g__Ellin6067; s__uncultured_proteobacterium
OTU1214	12	33	17	k__Bacteria; p__Bacteroidota; c__Bacteroidia; o__Cytophagales; f__Microscillaceae; g__Hassallia; s__unclassified_Hassallia
OTU1215	10	25	19	k__Bacteria; p__Elusimicrobiota; c__Elusimicrobia; o__Lineage_IV; f__uncultured_Termite_group_1_bacterium; g__uncultured_Termite_group_1_bacterium; s__uncultured_Termite_group_1_bacterium
OTU1216	31	14	30	k__Bacteria; p__Acidobacteriota; c__Vicinamibacteria; o__Vicinamibacterales; f__unclassified_Vicinamibacterales; g__unclassified_Vicinamibacterales; s__unclassified_Vicinamibacterales
OTU1217	3	15	11	k__Bacteria; p__Gemmatimonadota; c__unclassified_Gemmatimonadota; o__unclassified_Gemmatimonadota; f__unclassified_Gemmatimonadota; g__unclassified_Gemmatimonadota; s__unclassified_Gemmatimonadota
OTU1218	8	18	12	k__Bacteria; p__Elusimicrobiota; c__Elusimicrobia; o__Lineage_IV; f__uncultured_soil_bacterium; g__uncultured_soil_bacterium; s__uncultured_soil_bacterium
OTU1219	25	32	21	k__Bacteria; p__Chloroflexi; c__Anaerolineae; o__SBR1031; f__uncultured_Chloroflexi_bacterium; g__uncultured_Chloroflexi_bacterium; s__uncultured_Chloroflexi_bacterium
OTU122	149	161	112	k__Bacteria; p__Acidobacteriota; c__Vicinamibacteria; o__Vicinamibacterales; f__unclassified_Vicinamibacterales; g__unclassified_Vicinamibacterales; s__unclassified_Vicinamibacterales
OTU1220	20	20	17	k__Bacteria; p__Bacteroidota; c__Bacteroidia; o__Cytophagales; f__Spirosomaceae; g__Dyadobacter; s__unclassified_Dyadobacter
OTU1221	56	60	41	k__Bacteria; p__Chloroflexi; c__Anaerolineae; o__SBR1031; f__A4b; g__unclassified_A4b; s__unclassified_A4b
OTU1222	34	31	6	k__Bacteria; p__Patescibacteria; c__Saccharimonadia; o__Saccharimonadales; f__YM_S32_TM7_50_20; g__unclassified_YM_S32_TM7_50_20; s__unclassified_YM_S32_TM7_50_20
OTU1223	17	44	15	k__Bacteria; p__Proteobacteria; c__Alphaproteobacteria; o__Holosporales; f__Holosporaceae; g__unclassified_Holosporaceae; s__unclassified_Holosporaceae
OTU1224	8	20	12	k__Bacteria; p__Proteobacteria; c__Alphaproteobacteria; o__Rhodospirillales; f__unclassified_Rhodospirillales; g__unclassified_Rhodospirillales; s__unclassified_Rhodospirillales
OTU1225	12	11	24	k__Bacteria; p__Proteobacteria; c__Gammaproteobacteria; o__Steroidobacterales; f__Steroidobacteraceae; g__unclassified_Steroidobacteraceae; s__uncultured_gamma_proteobacterium
OTU1226	215	172	178	k__Bacteria; p__Acidobacteriota; c__Vicinamibacteria; o__Vicinamibacterales; f__unclassified_Vicinamibacterales; g__unclassified_Vicinamibacterales; s__unclassified_Vicinamibacterales
OTU1227	24	38	8	k__Bacteria; p__Bdellovibrionota; c__Bdellovibrionia; o__Bdellovibrionales; f__Bdellovibrionaceae; g__OM27_clade; s__unclassified_OM27_clade
OTU1228	27	24	14	k__Bacteria; p__Bdellovibrionota; c__Bdellovibrionia; o__Bdellovibrionales; f__Bdellovibrionaceae; g__OM27_clade; s__unclassified_OM27_clade
OTU1229	1	10	20	k__Bacteria; p__Cyanobacteria; c__Cyanobacteriia; o__Leptolyngbyales; f__Leptolyngbyaceae; g__EcFYyy_200; s__unclassified_EcFYyy_200
OTU123	237	173	154	k__Bacteria; p__Proteobacteria; c__Gammaproteobacteria; o__Steroidobacterales; f__Steroidobacteraceae; g__unclassified_Steroidobacteraceae; s__unclassified_Steroidobacteraceae
OTU1230	11	9	15	k__Bacteria; p__unclassified_Bacteria; c__unclassified_Bacteria; o__unclassified_Bacteria; f__unclassified_Bacteria; g__unclassified_Bacteria; s__unclassified_Bacteria
OTU1231	56	35	38	k__Bacteria; p__Chloroflexi; c__Anaerolineae; o__Ardenticatenales; f__Ardenticatenaceae; g__unclassified_Ardenticatenaceae; s__unclassified_Ardenticatenaceae
OTU1232	12	14	14	k__Bacteria; p__Chloroflexi; c__Anaerolineae; o__SBR1031; f__A4b; g__unclassified_A4b; s__unclassified_A4b
OTU1233	4	16	4	k__Bacteria; p__Acidobacteriota; c__Thermoanaerobaculia; o__Thermoanaerobaculales; f__Thermoanaerobaculaceae; g__Subgroup_10; s__Acidobacteria_bacterium_LX3
OTU1234	4	26	9	k__Bacteria; p__Bacteroidota; c__Bacteroidia; o__Cytophagales; f__Cytophagaceae; g__Siphonobacter; s__unclassified_Siphonobacter
OTU1235	2	7	10	k__Bacteria; p__unclassified_Bacteria; c__unclassified_Bacteria; o__unclassified_Bacteria; f__unclassified_Bacteria; g__unclassified_Bacteria; s__unclassified_Bacteria
OTU1236	3	26	0	k__Bacteria; p__Myxococcota; c__Polyangia; o__Haliangiales; f__Haliangiaceae; g__Haliangium; s__unclassified_Haliangium
OTU1237	1	14	18	k__Bacteria; p__Bacteroidota; c__Bacteroidia; o__Chitinophagales; f__unclassified_Chitinophagales; g__unclassified_Chitinophagales; s__unclassified_Chitinophagales
OTU1238	12	16	16	k__Bacteria; p__Actinobacteriota; c__Acidimicrobiia; o__IMCC26256; f__unclassified_IMCC26256; g__unclassified_IMCC26256; s__unclassified_IMCC26256
OTU1239	1	28	0	k__Bacteria; p__Bacteroidota; c__Bacteroidia; o__Cytophagales; f__Microscillaceae; g__unclassified_Microscillaceae; s__unclassified_Microscillaceae
OTU124	170	510	67	k__Bacteria; p__Firmicutes; c__Bacilli; o__Bacillales; f__Bacillaceae; g__Bacillus; s__unclassified_Bacillus
OTU1240	2	0	48	k__Bacteria; p__Desulfobacterota; c__Desulfuromonadia; o__Geobacterales; f__Geobacteraceae; g__unclassified_Geobacteraceae; s__unclassified_Geobacteraceae
OTU1241	2	2	22	k__Bacteria; p__Bacteroidota; c__Bacteroidia; o__Cytophagales; f__Cyclobacteriaceae; g__Algoriphagus; s__unclassified_Algoriphagus
OTU1242	0	0	29	k__Bacteria; p__Cyanobacteria; c__Cyanobacteriia; o__Cyanobacteriales; f__unclassified_Cyanobacteriales; g__unclassified_Cyanobacteriales; s__unclassified_Cyanobacteriales
OTU1243	0	0	41	k__Bacteria; p__Bacteroidota; c__Bacteroidia; o__Sphingobacteriales; f__unclassified_Sphingobacteriales; g__unclassified_Sphingobacteriales; s__unclassified_Sphingobacteriales
OTU1244	1	3	26	k__Bacteria; p__Proteobacteria; c__Alphaproteobacteria; o__Rhizobiales; f__Xanthobacteraceae; g__Starkeya; s__unclassified_Starkeya
OTU1245	13	10	4	k__Bacteria; p__Gemmatimonadota; c__Gemmatimonadetes; o__Gemmatimonadales; f__Gemmatimonadaceae; g__unclassified_Gemmatimonadaceae; s__unclassified_Gemmatimonadaceae
OTU1246	59	58	63	k__Bacteria; p__Proteobacteria; c__Alphaproteobacteria; o__Sphingomonadales; f__Sphingomonadaceae; g__Altererythrobacter; s__unclassified_Altererythrobacter
OTU1247	7	20	10	k__Bacteria; p__Bacteroidota; c__Bacteroidia; o__Chitinophagales; f__Chitinophagaceae; g__Edaphobaculum; s__unclassified_Edaphobaculum
OTU1248	27	35	23	k__Bacteria; p__Acidobacteriota; c__Holophagae; o__Subgroup_7; f__uncultured_Desulfovirga_sp.; g__uncultured_Desulfovirga_sp.; s__uncultured_Desulfovirga_sp.
OTU1249	27	26	14	k__Bacteria; p__Patescibacteria; c__Saccharimonadia; o__Saccharimonadales; f__uncultured_soil_bacterium; g__uncultured_soil_bacterium; s__uncultured_soil_bacterium
OTU125	289	287	272	k__Bacteria; p__Proteobacteria; c__Gammaproteobacteria; o__Xanthomonadales; f__Rhodanobacteraceae; g__unclassified_Rhodanobacteraceae; s__unclassified_Rhodanobacteraceae
OTU1250	8	7	6	k__Bacteria; p__Proteobacteria; c__Alphaproteobacteria; o__Sphingomonadales; f__Sphingomonadaceae; g__unclassified_Sphingomonadaceae; s__unclassified_Sphingomonadaceae
OTU1251	8	8	6	k__Bacteria; p__Acidobacteriota; c__Vicinamibacteria; o__Vicinamibacterales; f__unclassified_Vicinamibacterales; g__unclassified_Vicinamibacterales; s__unclassified_Vicinamibacterales
OTU1252	21	14	4	k__Bacteria; p__Bacteroidota; c__Bacteroidia; o__Chitinophagales; f__Chitinophagaceae; g__Niastella; s__unclassified_Niastella
OTU1253	29	28	25	k__Bacteria; p__Gemmatimonadota; c__Gemmatimonadetes; o__Gemmatimonadales; f__Gemmatimonadaceae; g__unclassified_Gemmatimonadaceae; s__unclassified_Gemmatimonadaceae
OTU1254	3	10	6	k__Bacteria; p__Cyanobacteria; c__Vampirivibrionia; o__Obscuribacterales; f__Obscuribacteraceae; g__unclassified_Obscuribacteraceae; s__unclassified_Obscuribacteraceae
OTU1255	18	11	16	k__Bacteria; p__unclassified_Bacteria; c__unclassified_Bacteria; o__unclassified_Bacteria; f__unclassified_Bacteria; g__unclassified_Bacteria; s__unclassified_Bacteria
OTU1256	14	16	16	k__Bacteria; p__Proteobacteria; c__Gammaproteobacteria; o__Burkholderiales; f__SC_I_84; g__unclassified_SC_I_84; s__unclassified_SC_I_84
OTU1257	15	11	15	k__Bacteria; p__unclassified_Bacteria; c__unclassified_Bacteria; o__unclassified_Bacteria; f__unclassified_Bacteria; g__unclassified_Bacteria; s__unclassified_Bacteria
OTU1258	17	22	10	k__Bacteria; p__unclassified_Bacteria; c__unclassified_Bacteria; o__unclassified_Bacteria; f__unclassified_Bacteria; g__unclassified_Bacteria; s__unclassified_Bacteria
OTU1259	29	15	30	k__Bacteria; p__Proteobacteria; c__Gammaproteobacteria; o__Burkholderiales; f__Oxalobacteraceae; g__unclassified_Oxalobacteraceae; s__unclassified_Oxalobacteraceae
OTU126	183	189	146	k__Bacteria; p__Acidobacteriota; c__Vicinamibacteria; o__Subgroup_17; f__unclassified_Subgroup_17; g__unclassified_Subgroup_17; s__unclassified_Subgroup_17
OTU1260	20	13	8	k__Bacteria; p__Patescibacteria; c__Saccharimonadia; o__Saccharimonadales; f__LWQ8; g__unclassified_LWQ8; s__unclassified_LWQ8
OTU1261	17	11	7	k__Bacteria; p__unclassified_Bacteria; c__unclassified_Bacteria; o__unclassified_Bacteria; f__unclassified_Bacteria; g__unclassified_Bacteria; s__unclassified_Bacteria
OTU1262	10	13	5	k__Bacteria; p__unclassified_Bacteria; c__unclassified_Bacteria; o__unclassified_Bacteria; f__unclassified_Bacteria; g__unclassified_Bacteria; s__unclassified_Bacteria
OTU1263	15	7	9	k__Bacteria; p__Proteobacteria; c__Gammaproteobacteria; o__WN_HWB_116; f__unclassified_WN_HWB_116; g__unclassified_WN_HWB_116; s__unclassified_WN_HWB_116
OTU1264	40	66	89	k__Bacteria; p__Proteobacteria; c__Alphaproteobacteria; o__Rhizobiales; f__Rhizobiaceae; g__Mesorhizobium; s__unclassified_Mesorhizobium
OTU1265	16	14	20	k__Bacteria; p__Proteobacteria; c__Gammaproteobacteria; o__Burkholderiales; f__Nitrosomonadaceae; g__mle1_7; s__unclassified_mle1_7
OTU1266	18	12	10	k__Bacteria; p__Actinobacteriota; c__Actinobacteria; o__Corynebacteriales; f__Mycobacteriaceae; g__Mycobacterium; s__unclassified_Mycobacterium
OTU1267	13	7	3	k__Bacteria; p__Acidobacteriota; c__Holophagae; o__Subgroup_7; f__unclassified_Subgroup_7; g__unclassified_Subgroup_7; s__unclassified_Subgroup_7
OTU1268	29	36	19	k__Bacteria; p__Acidobacteriota; c__Vicinamibacteria; o__Vicinamibacterales; f__Vicinamibacteraceae; g__unclassified_Vicinamibacteraceae; s__unclassified_Vicinamibacteraceae
OTU1269	55	40	32	k__Bacteria; p__unclassified_Bacteria; c__unclassified_Bacteria; o__unclassified_Bacteria; f__unclassified_Bacteria; g__unclassified_Bacteria; s__unclassified_Bacteria
OTU127	697	651	389	k__Bacteria; p__Proteobacteria; c__Gammaproteobacteria; o__Xanthomonadales; f__Xanthomonadaceae; g__Lysobacter; s__unclassified_Lysobacter
OTU1270	31	26	25	k__Bacteria; p__unclassified_Bacteria; c__unclassified_Bacteria; o__unclassified_Bacteria; f__unclassified_Bacteria; g__unclassified_Bacteria; s__unclassified_Bacteria
OTU1271	6	10	7	k__Bacteria; p__Acidobacteriota; c__Acidobacteriae; o__Bryobacterales; f__Bryobacteraceae; g__Bryobacter; s__unclassified_Bryobacter
OTU1272	27	42	28	k__Bacteria; p__Actinobacteriota; c__Acidimicrobiia; o__Microtrichales; f__unclassified_Microtrichales; g__unclassified_Microtrichales; s__unclassified_Microtrichales
OTU1273	17	18	11	k__Bacteria; p__Chloroflexi; c__Anaerolineae; o__Caldilineales; f__Caldilineaceae; g__unclassified_Caldilineaceae; s__unclassified_Caldilineaceae
OTU1274	4	7	12	k__Bacteria; p__Actinobacteriota; c__Acidimicrobiia; o__Microtrichales; f__unclassified_Microtrichales; g__unclassified_Microtrichales; s__unclassified_Microtrichales
OTU1275	13	17	5	k__Bacteria; p__unclassified_Bacteria; c__unclassified_Bacteria; o__unclassified_Bacteria; f__unclassified_Bacteria; g__unclassified_Bacteria; s__unclassified_Bacteria
OTU1276	24	8	16	k__Bacteria; p__Chloroflexi; c__Anaerolineae; o__SBR1031; f__A4b; g__unclassified_A4b; s__unclassified_A4b
OTU1277	6	3	15	k__Bacteria; p__Cyanobacteria; c__Cyanobacteriia; o__Cyanobacteriales; f__Chroococcidiopsaceae; g__unclassified_Chroococcidiopsaceae; s__uncultured_cyanobacterium
OTU1278	12	11	5	k__Bacteria; p__Myxococcota; c__Polyangia; o__Haliangiales; f__Haliangiaceae; g__Haliangium; s__unclassified_Haliangium
OTU1279	1	0	26	k__Bacteria; p__Bdellovibrionota; c__Bdellovibrionia; o__Bdellovibrionales; f__Bdellovibrionaceae; g__Bdellovibrio; s__unclassified_Bdellovibrio
OTU128	315	248	253	k__Bacteria; p__Proteobacteria; c__Gammaproteobacteria; o__Burkholderiales; f__Sutterellaceae; g__unclassified_Sutterellaceae; s__unclassified_Sutterellaceae
OTU1280	5	24	5	k__Bacteria; p__Acidobacteriota; c__Acidobacteriae; o__Subgroup_15; f__unclassified_Subgroup_15; g__unclassified_Subgroup_15; s__unclassified_Subgroup_15
OTU1281	14	14	11	k__Bacteria; p__Actinobacteriota; c__Actinobacteria; o__Corynebacteriales; f__Nocardiaceae; g__Nocardia; s__unclassified_Nocardia
OTU1282	115	127	90	k__Bacteria; p__Proteobacteria; c__Alphaproteobacteria; o__Tistrellales; f__Geminicoccaceae; g__Candidatus_Alysiosphaera; s__unclassified_Candidatus_Alysiosphaera
OTU1283	9	6	5	k__Bacteria; p__Myxococcota; c__Polyangia; o__mle1_27; f__uncultured_delta_proteobacterium; g__uncultured_delta_proteobacterium; s__uncultured_delta_proteobacterium
OTU1284	14	23	17	k__Bacteria; p__Bacteroidota; c__Bacteroidia; o__Cytophagales; f__Cytophagaceae; g__Sporocytophaga; s__unclassified_Sporocytophaga
OTU1285	25	14	14	k__Bacteria; p__Acidobacteriota; c__Vicinamibacteria; o__Vicinamibacterales; f__unclassified_Vicinamibacterales; g__unclassified_Vicinamibacterales; s__unclassified_Vicinamibacterales
OTU1286	20	47	35	k__Bacteria; p__Chloroflexi; c__Dehalococcoidia; o__unclassified_Dehalococcoidia; f__unclassified_Dehalococcoidia; g__unclassified_Dehalococcoidia; s__unclassified_Dehalococcoidia
OTU1287	16	7	7	k__Bacteria; p__Proteobacteria; c__Gammaproteobacteria; o__JG36_GS_52; f__uncultured_gamma_proteobacterium; g__uncultured_gamma_proteobacterium; s__uncultured_gamma_proteobacterium
OTU1288	24	35	36	k__Bacteria; p__Acidobacteriota; c__Vicinamibacteria; o__Vicinamibacterales; f__Vicinamibacteraceae; g__unclassified_Vicinamibacteraceae; s__unclassified_Vicinamibacteraceae
OTU1289	9	12	14	k__Bacteria; p__Myxococcota; c__Polyangia; o__Polyangiales; f__Polyangiaceae; g__Polyangium; s__unclassified_Polyangium
OTU129	540	500	328	k__Bacteria; p__Acidobacteriota; c__Thermoanaerobaculia; o__Thermoanaerobaculales; f__Thermoanaerobaculaceae; g__Subgroup_10; s__unclassified_Subgroup_10
OTU1290	10	10	16	k__Bacteria; p__Myxococcota; c__Polyangia; o__Polyangiales; f__BIrii41; g__unclassified_BIrii41; s__unclassified_BIrii41
OTU1291	37	26	30	k__Bacteria; p__Bacteroidota; c__Bacteroidia; o__Chitinophagales; f__Chitinophagaceae; g__Niastella; s__unclassified_Niastella
OTU1292	14	11	10	k__Bacteria; p__Actinobacteriota; c__Acidimicrobiia; o__Microtrichales; f__Ilumatobacteraceae; g__unclassified_Ilumatobacteraceae; s__unclassified_Ilumatobacteraceae
OTU1293	14	16	16	k__Bacteria; p__Myxococcota; c__Polyangia; o__Polyangiales; f__Sandaracinaceae; g__unclassified_Sandaracinaceae; s__unclassified_Sandaracinaceae
OTU1294	6	9	4	k__Bacteria; p__Acidobacteriota; c__Vicinamibacteria; o__Vicinamibacterales; f__Vicinamibacteraceae; g__unclassified_Vicinamibacteraceae; s__unclassified_Vicinamibacteraceae
OTU1295	8	11	5	k__Bacteria; p__unclassified_Bacteria; c__unclassified_Bacteria; o__unclassified_Bacteria; f__unclassified_Bacteria; g__unclassified_Bacteria; s__unclassified_Bacteria
OTU1296	18	56	27	k__Bacteria; p__Chloroflexi; c__Dehalococcoidia; o__unclassified_Dehalococcoidia; f__unclassified_Dehalococcoidia; g__unclassified_Dehalococcoidia; s__unclassified_Dehalococcoidia
OTU1297	9	15	20	k__Bacteria; p__Acidobacteriota; c__Thermoanaerobaculia; o__Thermoanaerobaculales; f__Thermoanaerobaculaceae; g__Subgroup_10; s__unclassified_Subgroup_10
OTU1298	7	23	6	k__Bacteria; p__Cyanobacteria; c__Vampirivibrionia; o__Obscuribacterales; f__Obscuribacteraceae; g__unclassified_Obscuribacteraceae; s__unclassified_Obscuribacteraceae
OTU1299	8	13	0	k__Bacteria; p__Cyanobacteria; c__Cyanobacteriia; o__Cyanobacteriales; f__Nostocaceae; g__unclassified_Nostocaceae; s__unclassified_Nostocaceae
OTU13	944	995	723	k__Bacteria; p__Proteobacteria; c__Gammaproteobacteria; o__Xanthomonadales; f__Xanthomonadaceae; g__Lysobacter; s__Lysobacter_daejeonensis
OTU130	265	299	310	k__Bacteria; p__Proteobacteria; c__Alphaproteobacteria; o__Reyranellales; f__Reyranellaceae; g__Reyranella; s__unclassified_Reyranella
OTU1300	30	30	26	k__Bacteria; p__Verrucomicrobiota; c__Verrucomicrobiae; o__Pedosphaerales; f__Pedosphaeraceae; g__uncultured_soil_bacterium; s__uncultured_soil_bacterium
OTU1301	11	43	5	k__Bacteria; p__Proteobacteria; c__Alphaproteobacteria; o__unclassified_Alphaproteobacteria; f__unclassified_Alphaproteobacteria; g__unclassified_Alphaproteobacteria; s__unclassified_Alphaproteobacteria
OTU1302	38	2	1	k__Bacteria; p__Bacteroidota; c__Bacteroidia; o__Bacteroidales; f__Rikenellaceae; g__Rikenellaceae_RC9_gut_group; s__unclassified_Rikenellaceae_RC9_gut_group
OTU1303	0	1	22	k__Bacteria; p__Bdellovibrionota; c__Bdellovibrionia; o__Bdellovibrionales; f__Bdellovibrionaceae; g__Bdellovibrio; s__Bdellovibrio_sp._ETB
OTU1304	3	9	100	k__Bacteria; p__Proteobacteria; c__Alphaproteobacteria; o__Rhizobiales; f__Devosiaceae; g__Devosia; s__unclassified_Devosia
OTU1305	0	1	19	k__Bacteria; p__Cyanobacteria; c__Vampirivibrionia; o__Vampirovibrionales; f__Vampirovibrionaceae; g__Vampirovibrio; s__unclassified_Vampirovibrio
OTU1306	12	4	48	k__Bacteria; p__Bacteroidota; c__Bacteroidia; o__Chitinophagales; f__Chitinophagaceae; g__Niastella; s__unclassified_Niastella
OTU1307	0	0	19	k__Bacteria; p__Patescibacteria; c__Saccharimonadia; o__Saccharimonadales; f__unclassified_Saccharimonadales; g__unclassified_Saccharimonadales; s__unclassified_Saccharimonadales
OTU1308	11	3	3	k__Bacteria; p__Bdellovibrionota; c__Bdellovibrionia; o__Bdellovibrionales; f__Bdellovibrionaceae; g__OM27_clade; s__unclassified_OM27_clade
OTU1309	11	6	17	k__Bacteria; p__Myxococcota; c__Polyangia; o__Polyangiales; f__Polyangiaceae; g__Pajaroellobacter; s__unclassified_Pajaroellobacter
OTU131	286	299	265	k__Bacteria; p__Acidobacteriota; c__Acidobacteriae; o__Solibacterales; f__Solibacteraceae; g__Candidatus_Solibacter; s__unclassified_Candidatus_Solibacter
OTU1310	100	71	66	k__Bacteria; p__Acidobacteriota; c__Blastocatellia; o__Pyrinomonadales; f__Pyrinomonadaceae; g__RB41; s__unclassified_RB41
OTU1311	12	9	7	k__Bacteria; p__unclassified_Bacteria; c__unclassified_Bacteria; o__unclassified_Bacteria; f__unclassified_Bacteria; g__unclassified_Bacteria; s__unclassified_Bacteria
OTU1312	6	9	13	k__Bacteria; p__unclassified_Bacteria; c__unclassified_Bacteria; o__unclassified_Bacteria; f__unclassified_Bacteria; g__unclassified_Bacteria; s__unclassified_Bacteria
OTU1313	15	14	8	k__Bacteria; p__Actinobacteriota; c__Acidimicrobiia; o__Microtrichales; f__Ilumatobacteraceae; g__unclassified_Ilumatobacteraceae; s__unclassified_Ilumatobacteraceae
OTU1314	10	21	22	k__Bacteria; p__Acidobacteriota; c__Thermoanaerobaculia; o__Thermoanaerobaculales; f__Thermoanaerobaculaceae; g__Subgroup_10; s__unclassified_Subgroup_10
OTU1315	45	53	33	k__Bacteria; p__Actinobacteriota; c__Thermoleophilia; o__Solirubrobacterales; f__67_14; g__unclassified_67_14; s__unclassified_67_14
OTU1316	5	4	7	k__Bacteria; p__Gemmatimonadota; c__Gemmatimonadetes; o__Gemmatimonadales; f__Gemmatimonadaceae; g__unclassified_Gemmatimonadaceae; s__unclassified_Gemmatimonadaceae
OTU1317	9	7	19	k__Bacteria; p__Bacteroidota; c__Bacteroidia; o__Sphingobacteriales; f__env.OPS_17; g__uncultured_Bacteroidetes_bacterium; s__uncultured_Bacteroidetes_bacterium
OTU1318	18	15	16	k__Bacteria; p__Myxococcota; c__Myxococcia; o__Myxococcales; f__Myxococcaceae; g__unclassified_Myxococcaceae; s__unclassified_Myxococcaceae
OTU1319	92	60	64	k__Bacteria; p__Actinobacteriota; c__Thermoleophilia; o__Gaiellales; f__unclassified_Gaiellales; g__unclassified_Gaiellales; s__unclassified_Gaiellales
OTU132	233	204	201	k__Bacteria; p__Acidobacteriota; c__Vicinamibacteria; o__Subgroup_17; f__unclassified_Subgroup_17; g__unclassified_Subgroup_17; s__unclassified_Subgroup_17
OTU1320	12	21	2	k__Bacteria; p__Bacteroidota; c__Bacteroidia; o__Cytophagales; f__Spirosomaceae; g__Emticicia; s__unclassified_Emticicia
OTU1321	8	23	13	k__Bacteria; p__Proteobacteria; c__Gammaproteobacteria; o__Pseudomonadales; f__Halieaceae; g__OM60_NOR5__clade; s__unclassified_OM60_NOR5__clade
OTU1322	7	14	10	k__Bacteria; p__Proteobacteria; c__Alphaproteobacteria; o__Caulobacterales; f__Caulobacteraceae; g__Asticcacaulis; s__unclassified_Asticcacaulis
OTU1323	13	50	7	k__Bacteria; p__Bacteroidota; c__Bacteroidia; o__Chitinophagales; f__Chitinophagaceae; g__Niastella; s__unclassified_Niastella
OTU1324	71	115	115	k__Bacteria; p__Proteobacteria; c__Gammaproteobacteria; o__Burkholderiales; f__Nitrosomonadaceae; g__MND1; s__unclassified_MND1
OTU1325	2	25	2	k__Bacteria; p__Firmicutes; c__Negativicutes; o__Acidaminococcales; f__Acidaminococcaceae; g__Phascolarctobacterium; s__unclassified_Phascolarctobacterium
OTU1326	6	12	7	k__Bacteria; p__Gemmatimonadota; c__Gemmatimonadetes; o__Gemmatimonadales; f__Gemmatimonadaceae; g__Gemmatimonas; s__unclassified_Gemmatimonas
OTU1327	110	80	134	k__Bacteria; p__Actinobacteriota; c__Thermoleophilia; o__Solirubrobacterales; f__Solirubrobacteraceae; g__Solirubrobacter; s__unclassified_Solirubrobacter
OTU1328	6	17	10	k__Bacteria; p__Actinobacteriota; c__Actinobacteria; o__Propionibacteriales; f__Nocardioidaceae; g__Nocardioides; s__unclassified_Nocardioides
OTU1329	16	15	8	k__Bacteria; p__Acidobacteriota; c__Vicinamibacteria; o__Subgroup_17; f__unclassified_Subgroup_17; g__unclassified_Subgroup_17; s__unclassified_Subgroup_17
OTU133	116	128	101	k__Bacteria; p__Proteobacteria; c__Alphaproteobacteria; o__unclassified_Alphaproteobacteria; f__uncultured_Rhodospirillaceae_bacterium; g__unclassified_Alphaproteobacteria; s__unclassified_Alphaproteobacteria
OTU1330	29	49	14	k__Bacteria; p__Gemmatimonadota; c__Longimicrobia; o__Longimicrobiales; f__Longimicrobiaceae; g__YC_ZSS_LKJ147; s__uncultured_Gemmatimonadetes_bacterium
OTU1331	54	44	48	k__Bacteria; p__Chloroflexi; c__Ktedonobacteria; o__C0119; f__uncultured_soil_bacterium; g__uncultured_soil_bacterium; s__uncultured_soil_bacterium
OTU1332	37	48	26	k__Bacteria; p__Acidobacteriota; c__Vicinamibacteria; o__Vicinamibacterales; f__Vicinamibacteraceae; g__Vicinamibacter; s__unclassified_Vicinamibacter
OTU1333	18	1	1	k__Bacteria; p__Proteobacteria; c__Gammaproteobacteria; o__Pseudomonadales; f__Halomonadaceae; g__Halomonas; s__unclassified_Halomonas
OTU1334	17	7	5	k__Bacteria; p__Planctomycetota; c__Planctomycetes; o__Gemmatales; f__Gemmataceae; g__unclassified_Gemmataceae; s__unclassified_Gemmataceae
OTU1335	201	255	159	k__Bacteria; p__Acidobacteriota; c__Vicinamibacteria; o__Vicinamibacterales; f__unclassified_Vicinamibacterales; g__unclassified_Vicinamibacterales; s__unclassified_Vicinamibacterales
OTU1336	34	34	19	k__Bacteria; p__unclassified_Bacteria; c__unclassified_Bacteria; o__unclassified_Bacteria; f__unclassified_Bacteria; g__unclassified_Bacteria; s__unclassified_Bacteria
OTU1337	5	6	16	k__Bacteria; p__Elusimicrobiota; c__Elusimicrobia; o__MVP_88; f__uncultured_delta_proteobacterium; g__uncultured_delta_proteobacterium; s__uncultured_delta_proteobacterium
OTU1338	12	9	6	k__Bacteria; p__Patescibacteria; c__Saccharimonadia; o__Saccharimonadales; f__unclassified_Saccharimonadales; g__unclassified_Saccharimonadales; s__unclassified_Saccharimonadales
OTU1339	16	11	3	k__Bacteria; p__Proteobacteria; c__Alphaproteobacteria; o__unclassified_Alphaproteobacteria; f__unclassified_Alphaproteobacteria; g__unclassified_Alphaproteobacteria; s__unclassified_Alphaproteobacteria
OTU134	452	577	306	k__Bacteria; p__Proteobacteria; c__Gammaproteobacteria; o__Burkholderiales; f__Comamonadaceae; g__unclassified_Comamonadaceae; s__unclassified_Comamonadaceae
OTU1340	15	21	9	k__Bacteria; p__Acidobacteriota; c__Vicinamibacteria; o__Vicinamibacterales; f__Vicinamibacteraceae; g__unclassified_Vicinamibacteraceae; s__unclassified_Vicinamibacteraceae
OTU1341	7	2	36	k__Bacteria; p__Verrucomicrobiota; c__Verrucomicrobiae; o__Verrucomicrobiales; f__Verrucomicrobiaceae; g__Roseimicrobium; s__Roseimicrobium_gellanilyticum
OTU1342	11	12	9	k__Bacteria; p__Patescibacteria; c__Parcubacteria; o__Candidatus_Doudnabacteria; f__Candidatus_Doudnabacteria_bacterium_RIFCSPLOWO2_02_FULL_48_13; g__unclassified_Candidatus_Doudnabacteria_bacterium_RIFCSPLOWO2_02_FULL_48_13; s__unclassified_Candidatus_Doudnabacteria_bacterium_RIFCSPLOWO2_02_FULL_48_13
OTU1343	6	14	8	k__Bacteria; p__Patescibacteria; c__Saccharimonadia; o__Saccharimonadales; f__uncultured_Candidatus_Saccharibacteria_bacterium; g__uncultured_Candidatus_Saccharibacteria_bacterium; s__uncultured_Candidatus_Saccharibacteria_bacterium
OTU1344	4	12	5	k__Bacteria; p__Bdellovibrionota; c__Oligoflexia; o__0319_6G20; f__unclassified_0319_6G20; g__unclassified_0319_6G20; s__unclassified_0319_6G20
OTU1345	29	37	18	k__Bacteria; p__Acidobacteriota; c__Blastocatellia; o__Pyrinomonadales; f__Pyrinomonadaceae; g__RB41; s__unclassified_RB41
OTU1346	5	11	6	k__Bacteria; p__Myxococcota; c__Polyangia; o__Polyangiales; f__Polyangiaceae; g__Pajaroellobacter; s__unclassified_Pajaroellobacter
OTU1347	19	23	22	k__Bacteria; p__Methylomirabilota; c__Methylomirabilia; o__Rokubacteriales; f__uncultured_Firmicutes_bacterium; g__uncultured_Firmicutes_bacterium; s__uncultured_Firmicutes_bacterium
OTU1348	3	7	12	k__Bacteria; p__Proteobacteria; c__Alphaproteobacteria; o__Acetobacterales; f__Acetobacteraceae; g__Craurococcus_Caldovatus; s__unclassified_Craurococcus_Caldovatus
OTU1349	12	17	5	k__Bacteria; p__Actinobacteriota; c__Acidimicrobiia; o__Microtrichales; f__Microtrichaceae; g__Sva0996_marine_group; s__unclassified_Sva0996_marine_group
OTU135	256	473	266	k__Bacteria; p__Proteobacteria; c__Alphaproteobacteria; o__Caulobacterales; f__Caulobacteraceae; g__Phenylobacterium; s__unclassified_Phenylobacterium
OTU1350	11	5	2	k__Bacteria; p__Proteobacteria; c__Gammaproteobacteria; o__KF_JG30_C25; f__uncultured_gamma_proteobacterium; g__uncultured_gamma_proteobacterium; s__uncultured_gamma_proteobacterium
OTU1351	7	6	27	k__Bacteria; p__Myxococcota; c__Polyangia; o__Polyangiales; f__Phaselicystidaceae; g__Phaselicystis; s__uncultured_Sorangiineae_bacterium
OTU1352	42	50	34	k__Bacteria; p__Actinobacteriota; c__Actinobacteria; o__Micromonosporales; f__Micromonosporaceae; g__unclassified_Micromonosporaceae; s__unclassified_Micromonosporaceae
OTU1353	30	37	35	k__Bacteria; p__unclassified_Bacteria; c__unclassified_Bacteria; o__unclassified_Bacteria; f__unclassified_Bacteria; g__unclassified_Bacteria; s__unclassified_Bacteria
OTU1354	1	9	5	k__Bacteria; p__Proteobacteria; c__Gammaproteobacteria; o__Burkholderiales; f__Rhodocyclaceae; g__Thauera; s__unclassified_Thauera
OTU1355	15	9	0	k__Bacteria; p__Firmicutes; c__Bacilli; o__Entomoplasmatales; f__type_III; g__uncultured_Mollicutes_bacterium; s__uncultured_Mollicutes_bacterium
OTU1356	19	18	30	k__Bacteria; p__Myxococcota; c__Polyangia; o__Polyangiales; f__Sandaracinaceae; g__unclassified_Sandaracinaceae; s__unclassified_Sandaracinaceae
OTU1357	14	23	4	k__Bacteria; p__Chloroflexi; c__Anaerolineae; o__RBG_13_54_9; f__uncultured_sludge_bacterium_A31; g__uncultured_sludge_bacterium_A31; s__uncultured_sludge_bacterium_A31
OTU1358	4	12	7	k__Bacteria; p__Gemmatimonadota; c__Gemmatimonadetes; o__Gemmatimonadales; f__Gemmatimonadaceae; g__unclassified_Gemmatimonadaceae; s__uncultured_Gemmatimonadetes_bacterium
OTU1359	10	15	13	k__Bacteria; p__Proteobacteria; c__Gammaproteobacteria; o__Steroidobacterales; f__Woeseiaceae; g__Woeseia; s__unclassified_Woeseia
OTU136	136	131	83	k__Bacteria; p__Acidobacteriota; c__Vicinamibacteria; o__Vicinamibacterales; f__Vicinamibacteraceae; g__Luteitalea; s__unclassified_Luteitalea
OTU1360	17	30	9	k__Bacteria; p__Myxococcota; c__Myxococcia; o__Myxococcales; f__Myxococcaceae; g__P3OB_42; s__unclassified_P3OB_42
OTU1361	22	43	32	k__Bacteria; p__Methylomirabilota; c__Methylomirabilia; o__Rokubacteriales; f__WX65; g__unclassified_WX65; s__unclassified_WX65
OTU1362	15	14	15	k__Bacteria; p__unclassified_Bacteria; c__unclassified_Bacteria; o__unclassified_Bacteria; f__unclassified_Bacteria; g__unclassified_Bacteria; s__unclassified_Bacteria
OTU1363	30	24	32	k__Bacteria; p__Bdellovibrionota; c__Bdellovibrionia; o__Bacteriovoracales; f__Bacteriovoracaceae; g__Peredibacter; s__unclassified_Peredibacter
OTU1364	9	9	5	k__Bacteria; p__Bdellovibrionota; c__Bdellovibrionia; o__Bdellovibrionales; f__Bdellovibrionaceae; g__Bdellovibrio; s__Bdellovibrio_bacteriovorus
OTU1365	9	8	10	k__Bacteria; p__Proteobacteria; c__Gammaproteobacteria; o__Burkholderiales; f__Chitinimonadaceae; g__Chitinimonas; s__Chitinimonas_taiwanensis
OTU1366	17	7	9	k__Bacteria; p__Actinobacteriota; c__Actinobacteria; o__0319_7L14; f__unclassified_0319_7L14; g__unclassified_0319_7L14; s__unclassified_0319_7L14
OTU1367	25	17	41	k__Bacteria; p__Proteobacteria; c__Gammaproteobacteria; o__Burkholderiales; f__Burkholderiaceae; g__Lautropia; s__unclassified_Lautropia
OTU1368	3	9	1	k__Bacteria; p__Proteobacteria; c__Alphaproteobacteria; o__Rhodobacterales; f__Rhodobacteraceae; g__unclassified_Rhodobacteraceae; s__unclassified_Rhodobacteraceae
OTU1369	3	11	26	k__Bacteria; p__Firmicutes; c__Bacilli; o__Entomoplasmatales; f__type_III; g__uncultured_Mollicutes_bacterium; s__uncultured_Mollicutes_bacterium
OTU137	113	93	156	k__Bacteria; p__unclassified_Bacteria; c__unclassified_Bacteria; o__unclassified_Bacteria; f__unclassified_Bacteria; g__unclassified_Bacteria; s__unclassified_Bacteria
OTU1370	1	20	2	k__Bacteria; p__Gemmatimonadota; c__Gemmatimonadetes; o__Gemmatimonadales; f__Gemmatimonadaceae; g__Gemmatimonas; s__unclassified_Gemmatimonas
OTU1371	7	29	18	k__Bacteria; p__Proteobacteria; c__Gammaproteobacteria; o__Pseudomonadales; f__Spongiibacteraceae; g__BD1_7_clade; s__unclassified_BD1_7_clade
OTU1372	0	5	17	k__Bacteria; p__Proteobacteria; c__Gammaproteobacteria; o__Xanthomonadales; f__Rhodanobacteraceae; g__unclassified_Rhodanobacteraceae; s__unclassified_Rhodanobacteraceae
OTU1373	16	12	46	k__Bacteria; p__Proteobacteria; c__Gammaproteobacteria; o__Burkholderiales; f__Comamonadaceae; g__Rhizobacter; s__unclassified_Rhizobacter
OTU1374	0	32	0	k__Bacteria; p__Acidobacteriota; c__Vicinamibacteria; o__Vicinamibacterales; f__unclassified_Vicinamibacterales; g__unclassified_Vicinamibacterales; s__unclassified_Vicinamibacterales
OTU1375	2	1	31	k__Bacteria; p__Chloroflexi; c__Anaerolineae; o__SBR1031; f__A4b; g__uncultured_soil_bacterium; s__uncultured_soil_bacterium
OTU1376	0	1	27	k__Bacteria; p__Chloroflexi; c__Anaerolineae; o__SBR1031; f__A4b; g__unclassified_A4b; s__unclassified_A4b
OTU1377	3	3	26	k__Bacteria; p__Proteobacteria; c__Gammaproteobacteria; o__Xanthomonadales; f__unclassified_Xanthomonadales; g__uncultured_Xanthomonadaceae_bacterium; s__unclassified_Xanthomonadales
OTU1378	18	27	17	k__Bacteria; p__Chloroflexi; c__Chloroflexia; o__Thermomicrobiales; f__JG30_KF_CM45; g__uncultured_Chloroflexi_bacterium; s__uncultured_Chloroflexi_bacterium
OTU1379	43	53	29	k__Bacteria; p__Chloroflexi; c__Anaerolineae; o__SBR1031; f__uncultured_Chloroflexi_bacterium; g__uncultured_Chloroflexi_bacterium; s__uncultured_Chloroflexi_bacterium
OTU138	6	0	260	k__Bacteria; p__Proteobacteria; c__Gammaproteobacteria; o__Burkholderiales; f__Rhodocyclaceae; g__unclassified_Rhodocyclaceae; s__unclassified_Rhodocyclaceae
OTU1380	19	20	11	k__Bacteria; p__Chloroflexi; c__Anaerolineae; o__SBR1031; f__A4b; g__unclassified_A4b; s__unclassified_A4b
OTU1381	18	15	5	k__Bacteria; p__unclassified_Bacteria; c__unclassified_Bacteria; o__unclassified_Bacteria; f__unclassified_Bacteria; g__unclassified_Bacteria; s__unclassified_Bacteria
OTU1382	8	12	0	k__Bacteria; p__Patescibacteria; c__Saccharimonadia; o__Saccharimonadales; f__LWQ8; g__unclassified_LWQ8; s__unclassified_LWQ8
OTU1383	13	20	17	k__Bacteria; p__Bdellovibrionota; c__Bdellovibrionia; o__Bdellovibrionales; f__Bdellovibrionaceae; g__OM27_clade; s__unclassified_OM27_clade
OTU1384	25	11	13	k__Bacteria; p__Elusimicrobiota; c__Elusimicrobia; o__Lineage_IV; f__uncultured_Termite_group_1_bacterium; g__uncultured_Termite_group_1_bacterium; s__uncultured_Termite_group_1_bacterium
OTU1385	12	11	5	k__Bacteria; p__Patescibacteria; c__Saccharimonadia; o__Saccharimonadales; f__WWH38; g__unclassified_WWH38; s__unclassified_WWH38
OTU1386	6	10	6	k__Bacteria; p__Actinobacteriota; c__Acidimicrobiia; o__unclassified_Acidimicrobiia; f__uncultured_Acidimicrobiia_bacterium; g__unclassified_Acidimicrobiia; s__unclassified_Acidimicrobiia
OTU1387	17	33	28	k__Bacteria; p__Proteobacteria; c__Gammaproteobacteria; o__Pseudomonadales; f__Halieaceae; g__OM60_NOR5__clade; s__unclassified_OM60_NOR5__clade
OTU1388	24	8	4	k__Bacteria; p__Myxococcota; c__Polyangia; o__Polyangiales; f__Polyangiaceae; g__Pajaroellobacter; s__unclassified_Pajaroellobacter
OTU1389	11	7	6	k__Bacteria; p__Acidobacteriota; c__Acidobacteriae; o__Bryobacterales; f__Bryobacteraceae; g__Bryobacter; s__unclassified_Bryobacter
OTU139	155	140	64	k__Bacteria; p__Acidobacteriota; c__Blastocatellia; o__DS_100; f__uncultured_Acidobacteria_bacterium; g__uncultured_Acidobacteria_bacterium; s__uncultured_Acidobacteria_bacterium
OTU1390	39	62	34	k__Bacteria; p__Chloroflexi; c__Dehalococcoidia; o__SAR202_clade; f__uncultured_Chloroflexi_bacterium; g__uncultured_Chloroflexi_bacterium; s__uncultured_Chloroflexi_bacterium
OTU1391	9	10	0	k__Bacteria; p__Proteobacteria; c__Alphaproteobacteria; o__unclassified_Alphaproteobacteria; f__unclassified_Alphaproteobacteria; g__unclassified_Alphaproteobacteria; s__unclassified_Alphaproteobacteria
OTU1392	11	14	0	k__Bacteria; p__Patescibacteria; c__Saccharimonadia; o__Saccharimonadales; f__unclassified_Saccharimonadales; g__unclassified_Saccharimonadales; s__unclassified_Saccharimonadales
OTU1393	10	16	12	k__Bacteria; p__Elusimicrobiota; c__Elusimicrobia; o__MVP_88; f__uncultured_delta_proteobacterium; g__uncultured_delta_proteobacterium; s__uncultured_delta_proteobacterium
OTU1394	6	22	2	k__Bacteria; p__Firmicutes; c__Clostridia; o__Oscillospirales; f__Ruminococcaceae; g__Faecalibacterium; s__unclassified_Faecalibacterium
OTU1395	5	5	10	k__Bacteria; p__Acidobacteriota; c__Blastocatellia; o__11_24; f__unclassified_11_24; g__unclassified_11_24; s__unclassified_11_24
OTU1396	10	4	10	k__Bacteria; p__Verrucomicrobiota; c__Verrucomicrobiae; o__Verrucomicrobiales; f__Rubritaleaceae; g__Luteolibacter; s__unclassified_Luteolibacter
OTU1397	24	26	24	k__Bacteria; p__Chloroflexi; c__Anaerolineae; o__SBR1031; f__uncultured_Chloroflexi_bacterium; g__uncultured_Chloroflexi_bacterium; s__uncultured_Chloroflexi_bacterium
OTU1398	8	6	3	k__Bacteria; p__Chloroflexi; c__Anaerolineae; o__unclassified_Anaerolineae; f__unclassified_Anaerolineae; g__unclassified_Anaerolineae; s__unclassified_Anaerolineae
OTU1399	58	38	27	k__Bacteria; p__Gemmatimonadota; c__unclassified_Gemmatimonadota; o__unclassified_Gemmatimonadota; f__unclassified_Gemmatimonadota; g__unclassified_Gemmatimonadota; s__unclassified_Gemmatimonadota
OTU14	1853	1070	603	k__Bacteria; p__Actinobacteriota; c__Actinobacteria; o__Propionibacteriales; f__Nocardioidaceae; g__unclassified_Nocardioidaceae; s__unclassified_Nocardioidaceae
OTU140	175	77	364	k__Bacteria; p__Proteobacteria; c__Gammaproteobacteria; o__Burkholderiales; f__Rhodocyclaceae; g__Azoarcus; s__unclassified_Azoarcus
OTU1400	9	12	6	k__Bacteria; p__Gemmatimonadota; c__Gemmatimonadetes; o__Gemmatimonadales; f__Gemmatimonadaceae; g__unclassified_Gemmatimonadaceae; s__unclassified_Gemmatimonadaceae
OTU1401	13	13	26	k__Bacteria; p__Patescibacteria; c__Saccharimonadia; o__Saccharimonadales; f__LWQ8; g__unclassified_LWQ8; s__unclassified_LWQ8
OTU1402	16	16	13	k__Bacteria; p__Actinobacteriota; c__Actinobacteria; o__Propionibacteriales; f__Nocardioidaceae; g__Nocardioides; s__Nocardioides_sp._02SU6
OTU1403	18	16	6	k__Bacteria; p__Chloroflexi; c__Anaerolineae; o__Caldilineales; f__Caldilineaceae; g__unclassified_Caldilineaceae; s__unclassified_Caldilineaceae
OTU1404	4	3	14	k__Bacteria; p__Myxococcota; c__Polyangia; o__Polyangiales; f__Sandaracinaceae; g__unclassified_Sandaracinaceae; s__unclassified_Sandaracinaceae
OTU1405	77	31	72	k__Bacteria; p__Patescibacteria; c__Saccharimonadia; o__Saccharimonadales; f__unclassified_Saccharimonadales; g__unclassified_Saccharimonadales; s__unclassified_Saccharimonadales
OTU1406	25	30	23	k__Bacteria; p__Chloroflexi; c__Chloroflexia; o__Chloroflexales; f__Roseiflexaceae; g__unclassified_Roseiflexaceae; s__uncultured_soil_bacterium
OTU1407	6	24	0	k__Bacteria; p__unclassified_Bacteria; c__unclassified_Bacteria; o__unclassified_Bacteria; f__unclassified_Bacteria; g__unclassified_Bacteria; s__unclassified_Bacteria
OTU1408	35	34	32	k__Bacteria; p__Proteobacteria; c__Gammaproteobacteria; o__Burkholderiales; f__TRA3_20; g__unclassified_TRA3_20; s__unclassified_TRA3_20
OTU1409	6	4	2	k__Bacteria; p__Proteobacteria; c__Alphaproteobacteria; o__Rhizobiales; f__Beijerinckiaceae; g__FFCH5858; s__unclassified_FFCH5858
OTU141	105	75	48	k__Bacteria; p__Actinobacteriota; c__Acidimicrobiia; o__unclassified_Acidimicrobiia; f__unclassified_Acidimicrobiia; g__unclassified_Acidimicrobiia; s__unclassified_Acidimicrobiia
OTU1410	16	6	16	k__Bacteria; p__Actinobacteriota; c__Acidimicrobiia; o__Microtrichales; f__Microtrichaceae; g__unclassified_Microtrichaceae; s__unclassified_Microtrichaceae
OTU1411	2	12	5	k__Bacteria; p__Myxococcota; c__Myxococcia; o__Myxococcales; f__Anaeromyxobacteraceae; g__Anaeromyxobacter; s__unclassified_Anaeromyxobacter
OTU1412	13	7	12	k__Bacteria; p__Entotheonellaeota; c__Entotheonellia; o__Entotheonellales; f__Entotheonellaceae; g__unclassified_Entotheonellaceae; s__unclassified_Entotheonellaceae
OTU1413	8	5	8	k__Bacteria; p__Myxococcota; c__Myxococcia; o__Myxococcales; f__Myxococcaceae; g__KD3_10; s__unclassified_KD3_10
OTU1414	2	21	11	k__Bacteria; p__Myxococcota; c__Polyangia; o__Polyangiales; f__Sandaracinaceae; g__unclassified_Sandaracinaceae; s__unclassified_Sandaracinaceae
OTU1415	251	200	158	k__Bacteria; p__Gemmatimonadota; c__Gemmatimonadetes; o__Gemmatimonadales; f__Gemmatimonadaceae; g__unclassified_Gemmatimonadaceae; s__unclassified_Gemmatimonadaceae
OTU1416	12	17	15	k__Bacteria; p__Chloroflexi; c__Anaerolineae; o__SBR1031; f__uncultured_soil_bacterium; g__uncultured_soil_bacterium; s__uncultured_soil_bacterium
OTU1417	14	11	9	k__Bacteria; p__Patescibacteria; c__Saccharimonadia; o__Saccharimonadales; f__LWQ8; g__unclassified_LWQ8; s__unclassified_LWQ8
OTU1418	11	14	11	k__Bacteria; p__Gemmatimonadota; c__Gemmatimonadetes; o__Gemmatimonadales; f__Gemmatimonadaceae; g__unclassified_Gemmatimonadaceae; s__uncultured_Gemmatimonadetes_bacterium
OTU1419	11	6	2	k__Bacteria; p__Proteobacteria; c__Gammaproteobacteria; o__Enterobacterales; f__Enterobacteriaceae; g__Escherichia_Shigella; s__unclassified_Escherichia_Shigella
OTU142	333	268	209	k__Bacteria; p__Acidobacteriota; c__Holophagae; o__Subgroup_7; f__uncultured_Desulfovirga_sp.; g__uncultured_Desulfovirga_sp.; s__uncultured_Desulfovirga_sp.
OTU1420	30	25	17	k__Bacteria; p__Gemmatimonadota; c__Gemmatimonadetes; o__Gemmatimonadales; f__Gemmatimonadaceae; g__unclassified_Gemmatimonadaceae; s__unclassified_Gemmatimonadaceae
OTU1421	7	10	6	k__Bacteria; p__Proteobacteria; c__Gammaproteobacteria; o__Pseudomonadales; f__Halieaceae; g__unclassified_Halieaceae; s__unclassified_Halieaceae
OTU1422	5	8	8	k__Bacteria; p__Myxococcota; c__Polyangia; o__Haliangiales; f__Haliangiaceae; g__Haliangium; s__unclassified_Haliangium
OTU1423	16	5	0	k__Bacteria; p__Bdellovibrionota; c__Oligoflexia; o__Oligoflexales; f__Oligoflexaceae; g__unclassified_Oligoflexaceae; s__unclassified_Oligoflexaceae
OTU1424	14	16	0	k__Bacteria; p__Patescibacteria; c__Saccharimonadia; o__Saccharimonadales; f__uncultured_Candidatus_Saccharibacteria_bacterium; g__uncultured_Candidatus_Saccharibacteria_bacterium; s__uncultured_Candidatus_Saccharibacteria_bacterium
OTU1425	13	17	12	k__Bacteria; p__Methylomirabilota; c__Methylomirabilia; o__Rokubacteriales; f__unclassified_Rokubacteriales; g__unclassified_Rokubacteriales; s__unclassified_Rokubacteriales
OTU1426	24	20	3	k__Bacteria; p__Bdellovibrionota; c__Bdellovibrionia; o__Bdellovibrionales; f__Bdellovibrionaceae; g__Bdellovibrio; s__unclassified_Bdellovibrio
OTU1427	6	3	2	k__Bacteria; p__Proteobacteria; c__Gammaproteobacteria; o__Diplorickettsiales; f__Diplorickettsiaceae; g__unclassified_Diplorickettsiaceae; s__unclassified_Diplorickettsiaceae
OTU1428	6	5	2	k__Bacteria; p__Actinobacteriota; c__Actinobacteria; o__Micromonosporales; f__Micromonosporaceae; g__unclassified_Micromonosporaceae; s__unclassified_Micromonosporaceae
OTU1429	5	10	6	k__Bacteria; p__Bacteroidota; c__Bacteroidia; o__Chitinophagales; f__Chitinophagaceae; g__Dinghuibacter; s__unclassified_Dinghuibacter
OTU143	543	575	479	k__Bacteria; p__Actinobacteriota; c__Thermoleophilia; o__Gaiellales; f__Gaiellaceae; g__Gaiella; s__unclassified_Gaiella
OTU1430	29	28	20	k__Bacteria; p__Myxococcota; c__Myxococcia; o__Myxococcales; f__Myxococcaceae; g__P3OB_42; s__unclassified_P3OB_42
OTU1431	23	22	11	k__Bacteria; p__Bacteroidota; c__Bacteroidia; o__Chitinophagales; f__Chitinophagaceae; g__unclassified_Chitinophagaceae; s__unclassified_Chitinophagaceae
OTU1432	9	6	6	k__Bacteria; p__Proteobacteria; c__Gammaproteobacteria; o__Burkholderiales; f__Nitrosomonadaceae; g__Ellin6067; s__unclassified_Ellin6067
OTU1433	18	34	32	k__Bacteria; p__Chloroflexi; c__Anaerolineae; o__Anaerolineales; f__Anaerolineaceae; g__unclassified_Anaerolineaceae; s__unclassified_Anaerolineaceae
OTU1434	4	13	2	k__Bacteria; p__Myxococcota; c__Myxococcia; o__Myxococcales; f__Myxococcaceae; g__KD3_10; s__uncultured_delta_proteobacterium
OTU1435	8	29	3	k__Bacteria; p__Bacteroidota; c__Bacteroidia; o__Cytophagales; f__Microscillaceae; g__Ohtaekwangia; s__unclassified_Ohtaekwangia
OTU1436	52	65	53	k__Bacteria; p__unclassified_Bacteria; c__unclassified_Bacteria; o__unclassified_Bacteria; f__unclassified_Bacteria; g__unclassified_Bacteria; s__unclassified_Bacteria
OTU1437	7	7	5	k__Bacteria; p__Proteobacteria; c__Alphaproteobacteria; o__Elsterales; f__unclassified_Elsterales; g__unclassified_Elsterales; s__unclassified_Elsterales
OTU1438	6	28	2	k__Bacteria; p__unclassified_Bacteria; c__unclassified_Bacteria; o__unclassified_Bacteria; f__unclassified_Bacteria; g__unclassified_Bacteria; s__unclassified_Bacteria
OTU1439	20	20	25	k__Bacteria; p__Chloroflexi; c__Anaerolineae; o__Caldilineales; f__Caldilineaceae; g__unclassified_Caldilineaceae; s__unclassified_Caldilineaceae
OTU144	348	314	293	k__Bacteria; p__Acidobacteriota; c__Vicinamibacteria; o__Vicinamibacterales; f__unclassified_Vicinamibacterales; g__unclassified_Vicinamibacterales; s__unclassified_Vicinamibacterales
OTU1440	21	9	6	k__Bacteria; p__Chloroflexi; c__Anaerolineae; o__SBR1031; f__unclassified_SBR1031; g__unclassified_SBR1031; s__unclassified_SBR1031
OTU1441	7	6	5	k__Bacteria; p__Proteobacteria; c__Gammaproteobacteria; o__Gammaproteobacteria_Incertae_Sedis; f__Unknown_Family; g__Candidatus_Ovatusbacter; s__unclassified_Candidatus_Ovatusbacter
OTU1442	10	15	2	k__Bacteria; p__Myxococcota; c__Polyangia; o__Polyangiales; f__Phaselicystidaceae; g__Phaselicystis; s__uncultured_delta_proteobacterium
OTU1443	14	15	14	k__Bacteria; p__Gemmatimonadota; c__Gemmatimonadetes; o__Gemmatimonadales; f__Gemmatimonadaceae; g__Gemmatimonas; s__unclassified_Gemmatimonas
OTU1444	4	7	9	k__Bacteria; p__Myxococcota; c__Polyangia; o__Polyangiales; f__Sandaracinaceae; g__unclassified_Sandaracinaceae; s__unclassified_Sandaracinaceae
OTU1445	21	28	19	k__Bacteria; p__Proteobacteria; c__Gammaproteobacteria; o__Burkholderiales; f__Nitrosomonadaceae; g__Ellin6067; s__uncultured_proteobacterium
OTU1446	13	11	20	k__Bacteria; p__Myxococcota; c__Polyangia; o__Haliangiales; f__Haliangiaceae; g__Haliangium; s__unclassified_Haliangium
OTU1447	11	14	6	k__Bacteria; p__Elusimicrobiota; c__Elusimicrobia; o__MVP_88; f__unclassified_MVP_88; g__unclassified_MVP_88; s__unclassified_MVP_88
OTU1448	7	5	8	k__Bacteria; p__Acidobacteriota; c__Vicinamibacteria; o__Vicinamibacterales; f__Vicinamibacteraceae; g__unclassified_Vicinamibacteraceae; s__unclassified_Vicinamibacteraceae
OTU1449	9	8	2	k__Bacteria; p__Patescibacteria; c__Saccharimonadia; o__Saccharimonadales; f__uncultured_Candidatus_Saccharibacteria_bacterium; g__uncultured_Candidatus_Saccharibacteria_bacterium; s__uncultured_Candidatus_Saccharibacteria_bacterium
OTU145	100	108	80	k__Bacteria; p__Acidobacteriota; c__Acidobacteriae; o__Bryobacterales; f__Bryobacteraceae; g__Bryobacter; s__unclassified_Bryobacter
OTU1450	11	9	6	k__Bacteria; p__Proteobacteria; c__Gammaproteobacteria; o__Burkholderiales; f__Nitrosomonadaceae; g__mle1_7; s__uncultured_Rhodocyclaceae_bacterium
OTU1451	10	0	15	k__Bacteria; p__Desulfobacterota; c__Desulfuromonadia; o__Desulfuromonadales; f__unclassified_Desulfuromonadales; g__unclassified_Desulfuromonadales; s__unclassified_Desulfuromonadales
OTU1452	2	3	14	k__Bacteria; p__Bacteroidota; c__Bacteroidia; o__Cytophagales; f__Cyclobacteriaceae; g__Algoriphagus; s__unclassified_Algoriphagus
OTU1453	2	2	23	k__Bacteria; p__Actinobacteriota; c__Actinobacteria; o__Micromonosporales; f__Micromonosporaceae; g__unclassified_Micromonosporaceae; s__unclassified_Micromonosporaceae
OTU1454	1	1	12	k__Bacteria; p__Proteobacteria; c__Gammaproteobacteria; o__Burkholderiales; f__Oxalobacteraceae; g__unclassified_Oxalobacteraceae; s__unclassified_Oxalobacteraceae
OTU1455	39	0	2	k__Bacteria; p__Bacteroidota; c__Bacteroidia; o__Bacteroidales; f__Muribaculaceae; g__uncultured_Bacteroidales_bacterium; s__uncultured_Bacteroidales_bacterium
OTU1456	2	42	3	k__Bacteria; p__Acidobacteriota; c__Vicinamibacteria; o__Vicinamibacterales; f__unclassified_Vicinamibacterales; g__uncultured_Acidobacteriales_bacterium; s__unclassified_Vicinamibacterales
OTU1457	2	19	4	k__Bacteria; p__Proteobacteria; c__Alphaproteobacteria; o__Parvibaculales; f__Parvibaculaceae; g__Parvibaculum; s__uncultured_Parvibaculum_sp.
OTU1458	3	14	8	k__Bacteria; p__Chloroflexi; c__Dehalococcoidia; o__unclassified_Dehalococcoidia; f__unclassified_Dehalococcoidia; g__unclassified_Dehalococcoidia; s__unclassified_Dehalococcoidia
OTU1459	0	6	18	k__Bacteria; p__Patescibacteria; c__Saccharimonadia; o__Saccharimonadales; f__uncultured_gamma_proteobacterium; g__uncultured_gamma_proteobacterium; s__uncultured_gamma_proteobacterium
OTU146	551	670	455	k__Bacteria; p__Acidobacteriota; c__Vicinamibacteria; o__Vicinamibacterales; f__unclassified_Vicinamibacterales; g__uncultured_Acidobacterium_sp.; s__unclassified_Vicinamibacterales
OTU1460	3	17	7	k__Bacteria; p__Myxococcota; c__Polyangia; o__Haliangiales; f__Haliangiaceae; g__Haliangium; s__unclassified_Haliangium
OTU1461	1	26	9	k__Bacteria; p__Patescibacteria; c__Saccharimonadia; o__Saccharimonadales; f__unclassified_Saccharimonadales; g__unclassified_Saccharimonadales; s__unclassified_Saccharimonadales
OTU1462	12	9	16	k__Bacteria; p__Chloroflexi; c__Anaerolineae; o__RBG_13_54_9; f__uncultured_sludge_bacterium_A31; g__uncultured_sludge_bacterium_A31; s__uncultured_sludge_bacterium_A31
OTU1463	78	67	80	k__Bacteria; p__Myxococcota; c__Polyangia; o__Haliangiales; f__Haliangiaceae; g__Haliangium; s__uncultured_prokaryote
OTU1464	5	18	23	k__Bacteria; p__Myxococcota; c__Polyangia; o__Polyangiales; f__Polyangiaceae; g__Minicystis; s__unclassified_Minicystis
OTU1465	0	0	30	k__Bacteria; p__Bacteroidota; c__Bacteroidia; o__Flavobacteriales; f__Crocinitomicaceae; g__Fluviicola; s__unclassified_Fluviicola
OTU1466	2	1	26	k__Bacteria; p__Proteobacteria; c__Gammaproteobacteria; o__unclassified_Gammaproteobacteria; f__unclassified_Gammaproteobacteria; g__unclassified_Gammaproteobacteria; s__unclassified_Gammaproteobacteria
OTU1467	0	0	25	k__Bacteria; p__Myxococcota; c__Polyangia; o__Polyangiales; f__BIrii41; g__unclassified_BIrii41; s__unclassified_BIrii41
OTU1468	124	110	189	k__Bacteria; p__Proteobacteria; c__Gammaproteobacteria; o__Burkholderiales; f__Comamonadaceae; g__unclassified_Comamonadaceae; s__unclassified_Comamonadaceae
OTU1469	1	2	28	k__Bacteria; p__Bacteroidota; c__Bacteroidia; o__Cytophagales; f__Microscillaceae; g__unclassified_Microscillaceae; s__unclassified_Microscillaceae
OTU147	4	7	487	k__Bacteria; p__Proteobacteria; c__Alphaproteobacteria; o__Rhizobiales; f__D05_2; g__unclassified_D05_2; s__unclassified_D05_2
OTU1470	3	0	21	k__Bacteria; p__Bacteroidota; c__Bacteroidia; o__Cytophagales; f__Microscillaceae; g__Ohtaekwangia; s__unclassified_Ohtaekwangia
OTU1471	30	21	22	k__Bacteria; p__unclassified_Bacteria; c__unclassified_Bacteria; o__unclassified_Bacteria; f__unclassified_Bacteria; g__unclassified_Bacteria; s__unclassified_Bacteria
OTU1472	71	85	71	k__Bacteria; p__Gemmatimonadota; c__Gemmatimonadetes; o__Gemmatimonadales; f__Gemmatimonadaceae; g__unclassified_Gemmatimonadaceae; s__unclassified_Gemmatimonadaceae
OTU1473	29	36	46	k__Bacteria; p__Proteobacteria; c__Gammaproteobacteria; o__Burkholderiales; f__Nitrosomonadaceae; g__MND1; s__unclassified_MND1
OTU1474	16	12	1	k__Bacteria; p__Acidobacteriota; c__Thermoanaerobaculia; o__Thermoanaerobaculales; f__Thermoanaerobaculaceae; g__Subgroup_10; s__unclassified_Subgroup_10
OTU1475	21	17	5	k__Bacteria; p__Acidobacteriota; c__Vicinamibacteria; o__Vicinamibacterales; f__unclassified_Vicinamibacterales; g__unclassified_Vicinamibacterales; s__unclassified_Vicinamibacterales
OTU1476	21	19	15	k__Bacteria; p__Chloroflexi; c__Dehalococcoidia; o__S085; f__uncultured_soil_bacterium; g__uncultured_soil_bacterium; s__uncultured_soil_bacterium
OTU1477	5	9	8	k__Bacteria; p__Elusimicrobiota; c__Elusimicrobia; o__Lineage_IV; f__uncultured_soil_bacterium; g__uncultured_soil_bacterium; s__uncultured_soil_bacterium
OTU1478	1	29	5	k__Bacteria; p__Patescibacteria; c__Saccharimonadia; o__Saccharimonadales; f__uncultured_Candidatus_Saccharibacteria_bacterium; g__uncultured_Candidatus_Saccharibacteria_bacterium; s__uncultured_Candidatus_Saccharibacteria_bacterium
OTU1479	6	5	11	k__Bacteria; p__Firmicutes; c__unclassified_Firmicutes; o__unclassified_Firmicutes; f__unclassified_Firmicutes; g__unclassified_Firmicutes; s__unclassified_Firmicutes
OTU148	247	220	208	k__Bacteria; p__Acidobacteriota; c__Vicinamibacteria; o__Vicinamibacterales; f__Vicinamibacteraceae; g__unclassified_Vicinamibacteraceae; s__unclassified_Vicinamibacteraceae
OTU1480	3	3	13	k__Bacteria; p__Proteobacteria; c__Alphaproteobacteria; o__Rhizobiales; f__Beijerinckiaceae; g__Methylobacterium_Methylorubrum; s__unclassified_Methylobacterium_Methylorubrum
OTU1481	12	14	3	k__Bacteria; p__Chloroflexi; c__Dehalococcoidia; o__unclassified_Dehalococcoidia; f__unclassified_Dehalococcoidia; g__unclassified_Dehalococcoidia; s__unclassified_Dehalococcoidia
OTU1482	81	46	50	k__Bacteria; p__Acidobacteriota; c__Thermoanaerobaculia; o__Thermoanaerobaculales; f__Thermoanaerobaculaceae; g__Subgroup_10; s__unclassified_Subgroup_10
OTU1483	5	5	2	k__Bacteria; p__Firmicutes; c__Clostridia; o__Peptostreptococcales_Tissierellales; f__Peptostreptococcaceae; g__Sporacetigenium; s__unclassified_Sporacetigenium
OTU1484	5	17	0	k__Bacteria; p__Chloroflexi; c__Anaerolineae; o__SBR1031; f__uncultured_soil_bacterium; g__uncultured_soil_bacterium; s__uncultured_soil_bacterium
OTU1485	7	11	15	k__Bacteria; p__Firmicutes; c__Bacilli; o__Bacillales; f__Bacillaceae; g__Fictibacillus; s__unclassified_Fictibacillus
OTU1486	8	4	3	k__Bacteria; p__Actinobacteriota; c__Acidimicrobiia; o__IMCC26256; f__unclassified_IMCC26256; g__unclassified_IMCC26256; s__unclassified_IMCC26256
OTU1487	7	10	9	k__Bacteria; p__Acidobacteriota; c__Vicinamibacteria; o__Subgroup_17; f__uncultured_Acidobacteriales_bacterium; g__uncultured_Acidobacteriales_bacterium; s__uncultured_Acidobacteriales_bacterium
OTU1488	3	9	4	k__Bacteria; p__Dadabacteria; c__Dadabacteriia; o__Dadabacteriales; f__uncultured_Nitrospirae_bacterium; g__uncultured_Nitrospirae_bacterium; s__uncultured_Nitrospirae_bacterium
OTU1489	18	26	6	k__Bacteria; p__Chloroflexi; c__Anaerolineae; o__SBR1031; f__uncultured_soil_bacterium; g__uncultured_soil_bacterium; s__uncultured_soil_bacterium
OTU149	96	68	86	k__Bacteria; p__unclassified_Bacteria; c__unclassified_Bacteria; o__unclassified_Bacteria; f__unclassified_Bacteria; g__unclassified_Bacteria; s__unclassified_Bacteria
OTU1490	54	35	16	k__Bacteria; p__Myxococcota; c__Myxococcia; o__Myxococcales; f__Myxococcaceae; g__unclassified_Myxococcaceae; s__unclassified_Myxococcaceae
OTU1491	12	6	8	k__Bacteria; p__Patescibacteria; c__Saccharimonadia; o__Saccharimonadales; f__LWQ8; g__unclassified_LWQ8; s__unclassified_LWQ8
OTU1492	27	13	25	k__Bacteria; p__Bacteroidota; c__Bacteroidia; o__Chitinophagales; f__37_13; g__unclassified_37_13; s__unclassified_37_13
OTU1493	5	10	5	k__Bacteria; p__Proteobacteria; c__Alphaproteobacteria; o__Paracaedibacterales; f__Paracaedibacteraceae; g__Candidatus_Paracaedibacter; s__unclassified_Candidatus_Paracaedibacter
OTU1494	39	21	39	k__Bacteria; p__Proteobacteria; c__Gammaproteobacteria; o__Burkholderiales; f__Comamonadaceae; g__Ideonella; s__unclassified_Ideonella
OTU1495	3	0	9	k__Bacteria; p__Proteobacteria; c__Alphaproteobacteria; o__Sphingomonadales; f__Sphingomonadaceae; g__Sphingomonas; s__unclassified_Sphingomonas
OTU1496	2	0	12	k__Bacteria; p__Cyanobacteria; c__Cyanobacteriia; o__Leptolyngbyales; f__Leptolyngbyaceae; g__Leptolyngbya_ANT.L52.2; s__unclassified_Leptolyngbya_ANT.L52.2
OTU1497	20	11	13	k__Bacteria; p__Chloroflexi; c__Chloroflexia; o__Thermomicrobiales; f__JG30_KF_CM45; g__uncultured_Chloroflexi_bacterium; s__uncultured_Chloroflexi_bacterium
OTU1498	36	20	31	k__Bacteria; p__Chloroflexi; c__Anaerolineae; o__SBR1031; f__A4b; g__unclassified_A4b; s__unclassified_A4b
OTU1499	26	13	6	k__Bacteria; p__Bdellovibrionota; c__Bdellovibrionia; o__Bdellovibrionales; f__Bdellovibrionaceae; g__Bdellovibrio; s__uncultured_soil_bacterium
OTU15	1178	1105	969	k__Bacteria; p__Acidobacteriota; c__Vicinamibacteria; o__Vicinamibacterales; f__Vicinamibacteraceae; g__unclassified_Vicinamibacteraceae; s__uncultured_Acidobacteria_bacterium
OTU150	107	115	76	k__Bacteria; p__Actinobacteriota; c__Actinobacteria; o__Micromonosporales; f__Micromonosporaceae; g__unclassified_Micromonosporaceae; s__unclassified_Micromonosporaceae
OTU1500	21	4	12	k__Bacteria; p__Chloroflexi; c__Anaerolineae; o__SBR1031; f__A4b; g__unclassified_A4b; s__unclassified_A4b
OTU1501	4	14	4	k__Bacteria; p__Proteobacteria; c__Gammaproteobacteria; o__Burkholderiales; f__B1_7BS; g__unclassified_B1_7BS; s__unclassified_B1_7BS
OTU1502	7	5	13	k__Bacteria; p__Proteobacteria; c__Alphaproteobacteria; o__Rhizobiales; f__Pleomorphomonadaceae; g__Prosthecomicrobium; s__Prosthecomicrobium_hirschii
OTU1503	19	14	23	k__Bacteria; p__Proteobacteria; c__Gammaproteobacteria; o__Pseudomonadales; f__KI89A_clade; g__unclassified_KI89A_clade; s__unclassified_KI89A_clade
OTU1504	10	31	13	k__Bacteria; p__Firmicutes; c__Bacilli; o__Bacillales; f__Bacillaceae; g__Bacillus; s__unclassified_Bacillus
OTU1505	7	13	10	k__Bacteria; p__Proteobacteria; c__Alphaproteobacteria; o__Sphingomonadales; f__Sphingomonadaceae; g__unclassified_Sphingomonadaceae; s__unclassified_Sphingomonadaceae
OTU1506	7	6	12	k__Bacteria; p__Chloroflexi; c__Anaerolineae; o__Caldilineales; f__Caldilineaceae; g__unclassified_Caldilineaceae; s__uncultured_Chloroflexia_bacterium
OTU1507	12	18	14	k__Bacteria; p__Proteobacteria; c__Alphaproteobacteria; o__unclassified_Alphaproteobacteria; f__uncultured_Xanthobacteraceae_bacterium; g__unclassified_Alphaproteobacteria; s__unclassified_Alphaproteobacteria
OTU1508	27	26	23	k__Bacteria; p__Bacteroidota; c__Bacteroidia; o__Chitinophagales; f__Chitinophagaceae; g__Edaphobaculum; s__unclassified_Edaphobaculum
OTU1509	7	41	5	k__Bacteria; p__Proteobacteria; c__Alphaproteobacteria; o__Azospirillales; f__Azospirillaceae; g__unclassified_Azospirillaceae; s__unclassified_Azospirillaceae
OTU151	89	18	266	k__Bacteria; p__Gemmatimonadota; c__unclassified_Gemmatimonadota; o__unclassified_Gemmatimonadota; f__unclassified_Gemmatimonadota; g__unclassified_Gemmatimonadota; s__unclassified_Gemmatimonadota
OTU1510	42	46	64	k__Bacteria; p__Chloroflexi; c__unclassified_Chloroflexi; o__unclassified_Chloroflexi; f__unclassified_Chloroflexi; g__unclassified_Chloroflexi; s__unclassified_Chloroflexi
OTU1511	11	20	7	k__Bacteria; p__Acidobacteriota; c__Vicinamibacteria; o__Vicinamibacterales; f__Vicinamibacteraceae; g__unclassified_Vicinamibacteraceae; s__unclassified_Vicinamibacteraceae
OTU1512	13	11	17	k__Bacteria; p__Elusimicrobiota; c__Elusimicrobia; o__Lineage_IV; f__unclassified_Lineage_IV; g__unclassified_Lineage_IV; s__unclassified_Lineage_IV
OTU1513	6	7	3	k__Bacteria; p__Proteobacteria; c__Alphaproteobacteria; o__Rickettsiales; f__SM2D12; g__unclassified_SM2D12; s__unclassified_SM2D12
OTU1514	10	17	4	k__Bacteria; p__Proteobacteria; c__Gammaproteobacteria; o__JG36_GS_52; f__uncultured_gamma_proteobacterium; g__uncultured_gamma_proteobacterium; s__uncultured_gamma_proteobacterium
OTU1515	10	4	6	k__Bacteria; p__Acidobacteriota; c__Thermoanaerobaculia; o__Thermoanaerobaculales; f__Thermoanaerobaculaceae; g__Subgroup_10; s__unclassified_Subgroup_10
OTU1516	21	26	16	k__Bacteria; p__Acidobacteriota; c__Holophagae; o__Subgroup_7; f__unclassified_Subgroup_7; g__unclassified_Subgroup_7; s__unclassified_Subgroup_7
OTU1517	3	3	6	k__Bacteria; p__unclassified_Bacteria; c__unclassified_Bacteria; o__unclassified_Bacteria; f__unclassified_Bacteria; g__unclassified_Bacteria; s__unclassified_Bacteria
OTU1518	13	23	28	k__Bacteria; p__Proteobacteria; c__Gammaproteobacteria; o__Burkholderiales; f__SC_I_84; g__uncultured_soil_bacterium; s__uncultured_soil_bacterium
OTU1519	22	26	44	k__Bacteria; p__Proteobacteria; c__Alphaproteobacteria; o__Rhodobacterales; f__Rhodobacteraceae; g__Amaricoccus; s__unclassified_Amaricoccus
OTU152	175	180	209	k__Bacteria; p__Proteobacteria; c__Alphaproteobacteria; o__Rhizobiales; f__Rhizobiales_Incertae_Sedis; g__Nordella; s__Nordella_oligomobilis
OTU1520	9	2	15	k__Bacteria; p__Proteobacteria; c__Alphaproteobacteria; o__Acetobacterales; f__Acetobacteraceae; g__Craurococcus_Caldovatus; s__unclassified_Craurococcus_Caldovatus
OTU1521	27	21	31	k__Bacteria; p__Proteobacteria; c__Alphaproteobacteria; o__Sphingomonadales; f__Sphingomonadaceae; g__unclassified_Sphingomonadaceae; s__unclassified_Sphingomonadaceae
OTU1522	5	9	2	k__Bacteria; p__Myxococcota; c__Myxococcia; o__Myxococcales; f__Anaeromyxobacteraceae; g__Anaeromyxobacter; s__unclassified_Anaeromyxobacter
OTU1523	42	38	20	k__Bacteria; p__unclassified_Bacteria; c__unclassified_Bacteria; o__unclassified_Bacteria; f__unclassified_Bacteria; g__unclassified_Bacteria; s__unclassified_Bacteria
OTU1524	8	7	6	k__Bacteria; p__Myxococcota; c__Polyangia; o__Haliangiales; f__Haliangiaceae; g__Haliangium; s__unclassified_Haliangium
OTU1525	10	12	7	k__Bacteria; p__Acidobacteriota; c__Acidobacteriae; o__Acidobacteriales; f__unclassified_Acidobacteriales; g__unclassified_Acidobacteriales; s__unclassified_Acidobacteriales
OTU1526	5	2	7	k__Bacteria; p__Chloroflexi; c__Anaerolineae; o__Anaerolineales; f__Anaerolineaceae; g__unclassified_Anaerolineaceae; s__uncultured_Chlorobi_bacterium
OTU1527	10	7	4	k__Bacteria; p__Myxococcota; c__Polyangia; o__Haliangiales; f__Haliangiaceae; g__Haliangium; s__unclassified_Haliangium
OTU1528	32	53	19	k__Bacteria; p__Chloroflexi; c__Anaerolineae; o__SBR1031; f__uncultured_Chloroflexi_bacterium; g__uncultured_Chloroflexi_bacterium; s__uncultured_Chloroflexi_bacterium
OTU1529	31	53	34	k__Bacteria; p__Actinobacteriota; c__Acidimicrobiia; o__IMCC26256; f__unclassified_IMCC26256; g__unclassified_IMCC26256; s__unclassified_IMCC26256
OTU153	375	248	310	k__Bacteria; p__Actinobacteriota; c__Actinobacteria; o__Propionibacteriales; f__Nocardioidaceae; g__Nocardioides; s__unclassified_Nocardioides
OTU1530	3	1	10	k__Bacteria; p__Patescibacteria; c__Saccharimonadia; o__Saccharimonadales; f__uncultured_soil_bacterium; g__uncultured_soil_bacterium; s__uncultured_soil_bacterium
OTU1531	10	17	9	k__Bacteria; p__Chloroflexi; c__Anaerolineae; o__SBR1031; f__A4b; g__unclassified_A4b; s__unclassified_A4b
OTU1532	22	14	11	k__Bacteria; p__Verrucomicrobiota; c__Verrucomicrobiae; o__Chthoniobacterales; f__Chthoniobacteraceae; g__Candidatus_Udaeobacter; s__Verrucomicrobia_bacterium_OR_59
OTU1533	27	30	10	k__Bacteria; p__Gemmatimonadota; c__Gemmatimonadetes; o__Gemmatimonadales; f__Gemmatimonadaceae; g__unclassified_Gemmatimonadaceae; s__unclassified_Gemmatimonadaceae
OTU1534	10	28	1	k__Bacteria; p__Patescibacteria; c__Parcubacteria; o__Candidatus_Kaiserbacteria; f__unclassified_Candidatus_Kaiserbacteria; g__unclassified_Candidatus_Kaiserbacteria; s__unclassified_Candidatus_Kaiserbacteria
OTU1535	13	0	3	k__Bacteria; p__Proteobacteria; c__Gammaproteobacteria; o__Diplorickettsiales; f__Diplorickettsiaceae; g__Aquicella; s__unclassified_Aquicella
OTU1536	44	81	28	k__Bacteria; p__Acidobacteriota; c__Holophagae; o__Subgroup_7; f__unclassified_Subgroup_7; g__unclassified_Subgroup_7; s__unclassified_Subgroup_7
OTU1537	4	10	1	k__Bacteria; p__Proteobacteria; c__Gammaproteobacteria; o__Burkholderiales; f__Rhodocyclaceae; g__Sulfuritalea; s__unclassified_Sulfuritalea
OTU1538	25	20	11	k__Bacteria; p__unclassified_Bacteria; c__unclassified_Bacteria; o__unclassified_Bacteria; f__unclassified_Bacteria; g__unclassified_Bacteria; s__unclassified_Bacteria
OTU1539	2	5	4	k__Bacteria; p__Myxococcota; c__Myxococcia; o__Myxococcales; f__Myxococcaceae; g__unclassified_Myxococcaceae; s__unclassified_Myxococcaceae
OTU154	224	3	0	k__Bacteria; p__Cyanobacteria; c__Cyanobacteriia; o__Cyanobacteriales; f__Nostocaceae; g__Nostoc_PCC_73102; s__unclassified_Nostoc_PCC_73102
OTU1540	12	2	5	k__Bacteria; p__Actinobacteriota; c__Thermoleophilia; o__Solirubrobacterales; f__67_14; g__unclassified_67_14; s__unclassified_67_14
OTU1541	23	19	7	k__Bacteria; p__unclassified_Bacteria; c__unclassified_Bacteria; o__unclassified_Bacteria; f__unclassified_Bacteria; g__unclassified_Bacteria; s__unclassified_Bacteria
OTU1542	5	5	2	k__Bacteria; p__Myxococcota; c__Myxococcia; o__Myxococcales; f__Myxococcaceae; g__P3OB_42; s__unclassified_P3OB_42
OTU1543	24	14	14	k__Bacteria; p__Actinobacteriota; c__unclassified_Actinobacteriota; o__unclassified_Actinobacteriota; f__unclassified_Actinobacteriota; g__unclassified_Actinobacteriota; s__unclassified_Actinobacteriota
OTU1544	110	134	70	k__Bacteria; p__Proteobacteria; c__Alphaproteobacteria; o__Caulobacterales; f__Caulobacteraceae; g__Caulobacter; s__unclassified_Caulobacter
OTU1545	8	19	3	k__Bacteria; p__Patescibacteria; c__Saccharimonadia; o__Saccharimonadales; f__uncultured_soil_bacterium; g__uncultured_soil_bacterium; s__uncultured_soil_bacterium
OTU1546	6	11	25	k__Bacteria; p__Gemmatimonadota; c__Longimicrobia; o__Longimicrobiales; f__Longimicrobiaceae; g__YC_ZSS_LKJ147; s__unclassified_YC_ZSS_LKJ147
OTU1547	4	5	5	k__Bacteria; p__Proteobacteria; c__Gammaproteobacteria; o__Gammaproteobacteria_Incertae_Sedis; f__Unknown_Family; g__Candidatus_Ovatusbacter; s__unclassified_Candidatus_Ovatusbacter
OTU1548	7	19	9	k__Bacteria; p__Firmicutes; c__Clostridia; o__Peptostreptococcales_Tissierellales; f__Peptostreptococcaceae; g__Romboutsia; s__unclassified_Romboutsia
OTU1549	6	11	4	k__Bacteria; p__Myxococcota; c__Polyangia; o__Polyangiales; f__Sandaracinaceae; g__unclassified_Sandaracinaceae; s__unclassified_Sandaracinaceae
OTU155	84	61	65	k__Bacteria; p__Acidobacteriota; c__Acidobacteriae; o__Bryobacterales; f__Bryobacteraceae; g__Bryobacter; s__unclassified_Bryobacter
OTU1550	25	9	18	k__Bacteria; p__Actinobacteriota; c__Thermoleophilia; o__Solirubrobacterales; f__Solirubrobacteraceae; g__Conexibacter; s__unclassified_Conexibacter
OTU1551	4	10	4	k__Bacteria; p__unclassified_Bacteria; c__unclassified_Bacteria; o__unclassified_Bacteria; f__unclassified_Bacteria; g__unclassified_Bacteria; s__unclassified_Bacteria
OTU1552	5	9	6	k__Bacteria; p__Acidobacteriota; c__Acidobacteriae; o__Bryobacterales; f__Bryobacteraceae; g__Bryobacter; s__unclassified_Bryobacter
OTU1553	10	8	7	k__Bacteria; p__Acidobacteriota; c__Acidobacteriae; o__Bryobacterales; f__Bryobacteraceae; g__Bryobacter; s__unclassified_Bryobacter
OTU1554	5	15	10	k__Bacteria; p__Myxococcota; c__Polyangia; o__Polyangiales; f__Polyangiaceae; g__Sorangium; s__Sorangium_cellulosum
OTU1555	5	10	9	k__Bacteria; p__Gemmatimonadota; c__Gemmatimonadetes; o__Gemmatimonadales; f__Gemmatimonadaceae; g__unclassified_Gemmatimonadaceae; s__unclassified_Gemmatimonadaceae
OTU1556	8	4	15	k__Bacteria; p__unclassified_Bacteria; c__unclassified_Bacteria; o__unclassified_Bacteria; f__unclassified_Bacteria; g__unclassified_Bacteria; s__unclassified_Bacteria
OTU1557	6	11	9	k__Bacteria; p__unclassified_Bacteria; c__unclassified_Bacteria; o__unclassified_Bacteria; f__unclassified_Bacteria; g__unclassified_Bacteria; s__unclassified_Bacteria
OTU1558	46	37	31	k__Bacteria; p__Methylomirabilota; c__Methylomirabilia; o__Rokubacteriales; f__uncultured_Firmicutes_bacterium; g__uncultured_Firmicutes_bacterium; s__uncultured_Firmicutes_bacterium
OTU1559	32	4	2	k__Bacteria; p__Firmicutes; c__Clostridia; o__Oscillospirales; f__Oscillospiraceae; g__Colidextribacter; s__unclassified_Colidextribacter
OTU156	175	178	92	k__Bacteria; p__unclassified_Bacteria; c__unclassified_Bacteria; o__unclassified_Bacteria; f__unclassified_Bacteria; g__unclassified_Bacteria; s__unclassified_Bacteria
OTU1560	10	9	23	k__Bacteria; p__Bdellovibrionota; c__Bdellovibrionia; o__Bdellovibrionales; f__Bdellovibrionaceae; g__Bdellovibrio; s__unclassified_Bdellovibrio
OTU1561	3	2	13	k__Bacteria; p__Proteobacteria; c__Alphaproteobacteria; o__Rhodospirillales; f__Magnetospirillaceae; g__Magnetospirillum; s__unclassified_Magnetospirillum
OTU1562	17	31	21	k__Bacteria; p__Chloroflexi; c__unclassified_Chloroflexi; o__unclassified_Chloroflexi; f__unclassified_Chloroflexi; g__unclassified_Chloroflexi; s__unclassified_Chloroflexi
OTU1563	9	17	4	k__Bacteria; p__Armatimonadota; c__Fimbriimonadia; o__Fimbriimonadales; f__Fimbriimonadaceae; g__unclassified_Fimbriimonadaceae; s__unclassified_Fimbriimonadaceae
OTU1564	9	11	1	k__Bacteria; p__unclassified_Bacteria; c__unclassified_Bacteria; o__unclassified_Bacteria; f__unclassified_Bacteria; g__unclassified_Bacteria; s__unclassified_Bacteria
OTU1565	18	22	14	k__Bacteria; p__Bacteroidota; c__Bacteroidia; o__Chitinophagales; f__Chitinophagaceae; g__Flavisolibacter; s__unclassified_Flavisolibacter
OTU1566	0	14	0	k__Bacteria; p__Acidobacteriota; c__Vicinamibacteria; o__Vicinamibacterales; f__unclassified_Vicinamibacterales; g__unclassified_Vicinamibacterales; s__unclassified_Vicinamibacterales
OTU1567	8	19	13	k__Bacteria; p__Patescibacteria; c__Saccharimonadia; o__Saccharimonadales; f__YM_S32_TM7_50_20; g__unclassified_YM_S32_TM7_50_20; s__unclassified_YM_S32_TM7_50_20
OTU1568	2	19	0	k__Bacteria; p__Firmicutes; c__Clostridia; o__Oscillospirales; f__Oscillospiraceae; g__NK4A214_group; s__unclassified_NK4A214_group
OTU1569	7	30	6	k__Bacteria; p__Myxococcota; c__Polyangia; o__Polyangiales; f__Polyangiaceae; g__Polyangium; s__unclassified_Polyangium
OTU157	81	74	127	k__Bacteria; p__Proteobacteria; c__Alphaproteobacteria; o__Rhizobiales; f__Hyphomicrobiaceae; g__Pedomicrobium; s__unclassified_Pedomicrobium
OTU1570	1	10	15	k__Bacteria; p__Patescibacteria; c__Saccharimonadia; o__Saccharimonadales; f__LWQ8; g__unclassified_LWQ8; s__unclassified_LWQ8
OTU1571	18	20	19	k__Bacteria; p__Acidobacteriota; c__Thermoanaerobaculia; o__Thermoanaerobaculales; f__Thermoanaerobaculaceae; g__Subgroup_10; s__unclassified_Subgroup_10
OTU1572	32	68	39	k__Bacteria; p__Chloroflexi; c__Anaerolineae; o__SBR1031; f__A4b; g__unclassified_A4b; s__unclassified_A4b
OTU1573	15	28	1	k__Bacteria; p__Proteobacteria; c__Alphaproteobacteria; o__Rhizobiales; f__Xanthobacteraceae; g__unclassified_Xanthobacteraceae; s__unclassified_Xanthobacteraceae
OTU1574	0	19	0	k__Bacteria; p__Firmicutes; c__Clostridia; o__Lachnospirales; f__Lachnospiraceae; g__Lachnospiraceae_NK4B4_group; s__unclassified_Lachnospiraceae_NK4B4_group
OTU1575	0	14	1	k__Bacteria; p__Firmicutes; c__Clostridia; o__Lachnospirales; f__Lachnospiraceae; g__Roseburia; s__unclassified_Roseburia
OTU1576	12	30	8	k__Bacteria; p__Bacteroidota; c__Bacteroidia; o__Cytophagales; f__Microscillaceae; g__unclassified_Microscillaceae; s__unclassified_Microscillaceae
OTU1577	19	24	19	k__Bacteria; p__Myxococcota; c__Polyangia; o__Polyangiales; f__BIrii41; g__unclassified_BIrii41; s__unclassified_BIrii41
OTU1578	0	12	0	k__Bacteria; p__Proteobacteria; c__Alphaproteobacteria; o__Rhodospirillales; f__unclassified_Rhodospirillales; g__unclassified_Rhodospirillales; s__unclassified_Rhodospirillales
OTU1579	2	0	44	k__Bacteria; p__Desulfobacterota; c__Desulfuromonadia; o__Geobacterales; f__Geobacteraceae; g__Geobacter; s__unclassified_Geobacter
OTU158	155	111	112	k__Bacteria; p__Acidobacteriota; c__Vicinamibacteria; o__Vicinamibacterales; f__unclassified_Vicinamibacterales; g__unclassified_Vicinamibacterales; s__unclassified_Vicinamibacterales
OTU1580	0	1	20	k__Bacteria; p__Proteobacteria; c__Gammaproteobacteria; o__Steroidobacterales; f__Steroidobacteraceae; g__Steroidobacter; s__unclassified_Steroidobacter
OTU1581	5	14	67	k__Bacteria; p__Proteobacteria; c__Alphaproteobacteria; o__Micropepsales; f__Micropepsaceae; g__unclassified_Micropepsaceae; s__unclassified_Micropepsaceae
OTU1582	0	0	17	k__Bacteria; p__Proteobacteria; c__Gammaproteobacteria; o__PLTA13; f__unclassified_PLTA13; g__unclassified_PLTA13; s__unclassified_PLTA13
OTU1583	7	9	32	k__Bacteria; p__Bdellovibrionota; c__Bdellovibrionia; o__Bdellovibrionales; f__Bdellovibrionaceae; g__Bdellovibrio; s__unclassified_Bdellovibrio
OTU1584	1	0	12	k__Bacteria; p__Elusimicrobiota; c__Elusimicrobia; o__Lineage_IV; f__uncultured_Termite_group_1_bacterium; g__uncultured_Termite_group_1_bacterium; s__uncultured_Termite_group_1_bacterium
OTU1585	10	17	40	k__Bacteria; p__Proteobacteria; c__Gammaproteobacteria; o__Pseudomonadales; f__Cellvibrionaceae; g__Cellvibrio; s__unclassified_Cellvibrio
OTU1586	166	130	110	k__Bacteria; p__Acidobacteriota; c__Vicinamibacteria; o__Vicinamibacterales; f__unclassified_Vicinamibacterales; g__unclassified_Vicinamibacterales; s__unclassified_Vicinamibacterales
OTU1587	17	7	6	k__Bacteria; p__Gemmatimonadota; c__Longimicrobia; o__Longimicrobiales; f__Longimicrobiaceae; g__unclassified_Longimicrobiaceae; s__unclassified_Longimicrobiaceae
OTU1588	5	6	10	k__Bacteria; p__Proteobacteria; c__Gammaproteobacteria; o__Burkholderiales; f__SC_I_84; g__unclassified_SC_I_84; s__unclassified_SC_I_84
OTU1589	15	24	9	k__Bacteria; p__Firmicutes; c__Clostridia; o__Clostridiales; f__Clostridiaceae; g__Clostridium_sensu_stricto_1; s__unclassified_Clostridium_sensu_stricto_1
OTU159	115	77	71	k__Bacteria; p__Acidobacteriota; c__unclassified_Acidobacteriota; o__unclassified_Acidobacteriota; f__unclassified_Acidobacteriota; g__unclassified_Acidobacteriota; s__unclassified_Acidobacteriota
OTU1590	11	22	3	k__Bacteria; p__Patescibacteria; c__Parcubacteria; o__Candidatus_Kaiserbacteria; f__unclassified_Candidatus_Kaiserbacteria; g__unclassified_Candidatus_Kaiserbacteria; s__unclassified_Candidatus_Kaiserbacteria
OTU1591	4	4	16	k__Bacteria; p__Proteobacteria; c__Alphaproteobacteria; o__Micavibrionales; f__Micavibrionaceae; g__unclassified_Micavibrionaceae; s__unclassified_Micavibrionaceae
OTU1592	16	6	48	k__Bacteria; p__Bacteroidota; c__Bacteroidia; o__Cytophagales; f__Microscillaceae; g__unclassified_Microscillaceae; s__unclassified_Microscillaceae
OTU1593	30	19	13	k__Bacteria; p__unclassified_Bacteria; c__unclassified_Bacteria; o__unclassified_Bacteria; f__unclassified_Bacteria; g__unclassified_Bacteria; s__unclassified_Bacteria
OTU1594	13	10	9	k__Bacteria; p__Myxococcota; c__Polyangia; o__Haliangiales; f__Haliangiaceae; g__Haliangium; s__unclassified_Haliangium
OTU1595	11	4	4	k__Bacteria; p__Acidobacteriota; c__Blastocatellia; o__11_24; f__uncultured_Acidobacteria_bacterium; g__uncultured_Acidobacteria_bacterium; s__uncultured_Acidobacteria_bacterium
OTU1596	13	4	6	k__Bacteria; p__Chloroflexi; c__Anaerolineae; o__unclassified_Anaerolineae; f__unclassified_Anaerolineae; g__unclassified_Anaerolineae; s__unclassified_Anaerolineae
OTU1597	7	5	0	k__Bacteria; p__Cyanobacteria; c__Vampirivibrionia; o__Obscuribacterales; f__Obscuribacteraceae; g__unclassified_Obscuribacteraceae; s__unclassified_Obscuribacteraceae
OTU1598	10	5	2	k__Bacteria; p__unclassified_Bacteria; c__unclassified_Bacteria; o__unclassified_Bacteria; f__unclassified_Bacteria; g__unclassified_Bacteria; s__unclassified_Bacteria
OTU1599	8	10	8	k__Bacteria; p__Armatimonadota; c__Fimbriimonadia; o__Fimbriimonadales; f__Fimbriimonadaceae; g__unclassified_Fimbriimonadaceae; s__unclassified_Fimbriimonadaceae
OTU16	792	773	748	k__Bacteria; p__Methylomirabilota; c__Methylomirabilia; o__Rokubacteriales; f__uncultured_actinobacterium; g__uncultured_actinobacterium; s__uncultured_actinobacterium
OTU160	265	241	198	k__Bacteria; p__Acidobacteriota; c__Vicinamibacteria; o__Vicinamibacterales; f__unclassified_Vicinamibacterales; g__unclassified_Vicinamibacterales; s__unclassified_Vicinamibacterales
OTU1600	23	40	23	k__Bacteria; p__Methylomirabilota; c__Methylomirabilia; o__Rokubacteriales; f__WX65; g__unclassified_WX65; s__unclassified_WX65
OTU1601	15	20	20	k__Bacteria; p__unclassified_Bacteria; c__unclassified_Bacteria; o__unclassified_Bacteria; f__unclassified_Bacteria; g__unclassified_Bacteria; s__unclassified_Bacteria
OTU1602	8	2	1	k__Bacteria; p__Methylomirabilota; c__Methylomirabilia; o__Rokubacteriales; f__uncultured_Firmicutes_bacterium; g__uncultured_Firmicutes_bacterium; s__uncultured_Firmicutes_bacterium
OTU1603	10	6	3	k__Bacteria; p__Myxococcota; c__Myxococcia; o__Myxococcales; f__27F_1492R; g__uncultured_delta_proteobacterium; s__uncultured_delta_proteobacterium
OTU1604	4	8	0	k__Bacteria; p__Dependentiae; c__Babeliae; o__Babeliales; f__Vermiphilaceae; g__unclassified_Vermiphilaceae; s__unclassified_Vermiphilaceae
OTU1605	8	9	14	k__Bacteria; p__Acidobacteriota; c__Vicinamibacteria; o__Vicinamibacterales; f__unclassified_Vicinamibacterales; g__unclassified_Vicinamibacterales; s__unclassified_Vicinamibacterales
OTU1606	11	18	6	k__Bacteria; p__Chloroflexi; c__Anaerolineae; o__RBG_13_54_9; f__uncultured_Caldilineaceae_bacterium; g__uncultured_Caldilineaceae_bacterium; s__uncultured_Caldilineaceae_bacterium
OTU1607	23	17	19	k__Bacteria; p__Chloroflexi; c__unclassified_Chloroflexi; o__unclassified_Chloroflexi; f__unclassified_Chloroflexi; g__unclassified_Chloroflexi; s__unclassified_Chloroflexi
OTU1608	11	15	18	k__Bacteria; p__Chloroflexi; c__Anaerolineae; o__Caldilineales; f__Caldilineaceae; g__unclassified_Caldilineaceae; s__unclassified_Caldilineaceae
OTU1609	6	0	7	k__Bacteria; p__unclassified_Bacteria; c__unclassified_Bacteria; o__unclassified_Bacteria; f__unclassified_Bacteria; g__unclassified_Bacteria; s__unclassified_Bacteria
OTU161	124	54	322	k__Bacteria; p__Proteobacteria; c__Gammaproteobacteria; o__Burkholderiales; f__Methylophilaceae; g__MM2; s__unclassified_MM2
OTU1610	11	8	8	k__Bacteria; p__unclassified_Bacteria; c__unclassified_Bacteria; o__unclassified_Bacteria; f__unclassified_Bacteria; g__unclassified_Bacteria; s__unclassified_Bacteria
OTU1611	7	1	5	k__Bacteria; p__Proteobacteria; c__Gammaproteobacteria; o__unclassified_Gammaproteobacteria; f__unclassified_Gammaproteobacteria; g__unclassified_Gammaproteobacteria; s__unclassified_Gammaproteobacteria
OTU1612	8	6	28	k__Bacteria; p__Bdellovibrionota; c__Bdellovibrionia; o__Bdellovibrionales; f__Bdellovibrionaceae; g__OM27_clade; s__unclassified_OM27_clade
OTU1613	24	4	9	k__Bacteria; p__Chloroflexi; c__Chloroflexia; o__Chloroflexales; f__Roseiflexaceae; g__unclassified_Roseiflexaceae; s__unclassified_Roseiflexaceae
OTU1614	22	7	20	k__Bacteria; p__Myxococcota; c__Myxococcia; o__Myxococcales; f__Myxococcaceae; g__P3OB_42; s__unclassified_P3OB_42
OTU1615	6	11	8	k__Bacteria; p__Proteobacteria; c__Gammaproteobacteria; o__Burkholderiales; f__B1_7BS; g__unclassified_B1_7BS; s__unclassified_B1_7BS
OTU1616	22	26	23	k__Bacteria; p__Methylomirabilota; c__Methylomirabilia; o__Rokubacteriales; f__WX65; g__unclassified_WX65; s__unclassified_WX65
OTU1617	37	11	32	k__Bacteria; p__Bacteroidota; c__Bacteroidia; o__Chitinophagales; f__Chitinophagaceae; g__Parasegetibacter; s__unclassified_Parasegetibacter
OTU1618	7	5	6	k__Bacteria; p__Actinobacteriota; c__Acidimicrobiia; o__Microtrichales; f__Iamiaceae; g__Iamia; s__unclassified_Iamia
OTU1619	3	2	12	k__Bacteria; p__Gemmatimonadota; c__Longimicrobia; o__Longimicrobiales; f__Longimicrobiaceae; g__unclassified_Longimicrobiaceae; s__unclassified_Longimicrobiaceae
OTU162	111	64	58	k__Bacteria; p__Acidobacteriota; c__Holophagae; o__Subgroup_7; f__unclassified_Subgroup_7; g__unclassified_Subgroup_7; s__unclassified_Subgroup_7
OTU1620	5	8	11	k__Bacteria; p__Gemmatimonadota; c__unclassified_Gemmatimonadota; o__unclassified_Gemmatimonadota; f__unclassified_Gemmatimonadota; g__unclassified_Gemmatimonadota; s__unclassified_Gemmatimonadota
OTU1621	14	9	8	k__Bacteria; p__Acidobacteriota; c__Vicinamibacteria; o__Vicinamibacterales; f__unclassified_Vicinamibacterales; g__unclassified_Vicinamibacterales; s__unclassified_Vicinamibacterales
OTU1622	2	9	4	k__Bacteria; p__Proteobacteria; c__Alphaproteobacteria; o__Rickettsiales; f__SM2D12; g__uncultured_Alphaproteobacteria_bacterium; s__uncultured_Alphaproteobacteria_bacterium
OTU1623	11	14	9	k__Bacteria; p__Myxococcota; c__Polyangia; o__Nannocystales; f__Nannocystaceae; g__Nannocystis; s__unclassified_Nannocystis
OTU1624	17	17	26	k__Bacteria; p__Chloroflexi; c__Anaerolineae; o__SBR1031; f__A4b; g__unclassified_A4b; s__unclassified_A4b
OTU1625	8	0	3	k__Bacteria; p__Patescibacteria; c__Saccharimonadia; o__Saccharimonadales; f__unclassified_Saccharimonadales; g__unclassified_Saccharimonadales; s__unclassified_Saccharimonadales
OTU1626	4	4	4	k__Bacteria; p__unclassified_Bacteria; c__unclassified_Bacteria; o__unclassified_Bacteria; f__unclassified_Bacteria; g__unclassified_Bacteria; s__unclassified_Bacteria
OTU1627	10	8	3	k__Bacteria; p__Myxococcota; c__Polyangia; o__Polyangiales; f__Polyangiaceae; g__Pajaroellobacter; s__unclassified_Pajaroellobacter
OTU1628	6	2	6	k__Bacteria; p__Chloroflexi; c__unclassified_Chloroflexi; o__unclassified_Chloroflexi; f__unclassified_Chloroflexi; g__unclassified_Chloroflexi; s__unclassified_Chloroflexi
OTU1629	6	7	9	k__Bacteria; p__Bdellovibrionota; c__Bdellovibrionia; o__Bdellovibrionales; f__Bdellovibrionaceae; g__Bdellovibrio; s__unclassified_Bdellovibrio
OTU163	136	188	261	k__Bacteria; p__Acidobacteriota; c__Vicinamibacteria; o__Vicinamibacterales; f__Vicinamibacteraceae; g__Vicinamibacter; s__unclassified_Vicinamibacter
OTU1630	5	15	9	k__Bacteria; p__Methylomirabilota; c__Methylomirabilia; o__Rokubacteriales; f__WX65; g__unclassified_WX65; s__unclassified_WX65
OTU1631	39	47	37	k__Bacteria; p__Chloroflexi; c__Dehalococcoidia; o__SAR202_clade; f__uncultured_Chloroflexi_bacterium; g__uncultured_Chloroflexi_bacterium; s__uncultured_Chloroflexi_bacterium
OTU1632	7	3	8	k__Bacteria; p__Proteobacteria; c__Alphaproteobacteria; o__Rhodobacterales; f__Rhodobacteraceae; g__unclassified_Rhodobacteraceae; s__unclassified_Rhodobacteraceae
OTU1633	23	23	15	k__Bacteria; p__Acidobacteriota; c__Thermoanaerobaculia; o__Thermoanaerobaculales; f__Thermoanaerobaculaceae; g__Subgroup_10; s__unclassified_Subgroup_10
OTU1634	5	1	11	k__Bacteria; p__Proteobacteria; c__Gammaproteobacteria; o__Burkholderiales; f__TRA3_20; g__unclassified_TRA3_20; s__unclassified_TRA3_20
OTU1635	21	8	7	k__Bacteria; p__Nitrospirota; c__Nitrospiria; o__Nitrospirales; f__Nitrospiraceae; g__Nitrospira; s__unclassified_Nitrospira
OTU1636	12	15	4	k__Bacteria; p__Acidobacteriota; c__Acidobacteriae; o__Bryobacterales; f__Bryobacteraceae; g__Bryobacter; s__unclassified_Bryobacter
OTU1637	4	5	8	k__Bacteria; p__Proteobacteria; c__Gammaproteobacteria; o__Enterobacterales; f__Idiomarinaceae; g__Idiomarina; s__unclassified_Idiomarina
OTU1638	4	12	13	k__Bacteria; p__Patescibacteria; c__Saccharimonadia; o__Saccharimonadales; f__LWQ8; g__unclassified_LWQ8; s__unclassified_LWQ8
OTU1639	2	12	1	k__Bacteria; p__Proteobacteria; c__Alphaproteobacteria; o__Micavibrionales; f__unclassified_Micavibrionales; g__unclassified_Micavibrionales; s__unclassified_Micavibrionales
OTU164	189	143	133	k__Bacteria; p__Bacteroidota; c__Bacteroidia; o__Chitinophagales; f__Saprospiraceae; g__unclassified_Saprospiraceae; s__unclassified_Saprospiraceae
OTU1640	8	5	8	k__Bacteria; p__Proteobacteria; c__Gammaproteobacteria; o__unclassified_Gammaproteobacteria; f__unclassified_Gammaproteobacteria; g__unclassified_Gammaproteobacteria; s__unclassified_Gammaproteobacteria
OTU1641	3	5	10	k__Bacteria; p__Chloroflexi; c__Anaerolineae; o__SBR1031; f__A4b; g__unclassified_A4b; s__unclassified_A4b
OTU1642	4	3	7	k__Bacteria; p__Proteobacteria; c__Gammaproteobacteria; o__Gammaproteobacteria_Incertae_Sedis; f__Unknown_Family; g__uncultured_soil_bacterium; s__uncultured_soil_bacterium
OTU1643	17	17	16	k__Bacteria; p__Bacteroidota; c__Bacteroidia; o__Sphingobacteriales; f__AKYH767; g__unclassified_AKYH767; s__unclassified_AKYH767
OTU1644	6	4	0	k__Bacteria; p__Proteobacteria; c__Alphaproteobacteria; o__Rhodospirillales; f__Magnetospirillaceae; g__unclassified_Magnetospirillaceae; s__unclassified_Magnetospirillaceae
OTU1645	14	19	19	k__Bacteria; p__Actinobacteriota; c__Thermoleophilia; o__Gaiellales; f__unclassified_Gaiellales; g__unclassified_Gaiellales; s__unclassified_Gaiellales
OTU1646	12	7	5	k__Bacteria; p__Desulfobacterota; c__Desulfobulbia; o__Desulfobulbales; f__Desulfocapsaceae; g__unclassified_Desulfocapsaceae; s__unclassified_Desulfocapsaceae
OTU1647	29	32	11	k__Bacteria; p__Acidobacteriota; c__Vicinamibacteria; o__Vicinamibacterales; f__unclassified_Vicinamibacterales; g__uncultured_Acidobacteriales_bacterium; s__unclassified_Vicinamibacterales
OTU1648	12	2	3	k__Bacteria; p__Bacteroidota; c__Bacteroidia; o__Chitinophagales; f__unclassified_Chitinophagales; g__unclassified_Chitinophagales; s__unclassified_Chitinophagales
OTU1649	28	36	24	k__Bacteria; p__Actinobacteriota; c__Acidimicrobiia; o__IMCC26256; f__unclassified_IMCC26256; g__unclassified_IMCC26256; s__unclassified_IMCC26256
OTU165	36	78	103	k__Bacteria; p__Proteobacteria; c__Alphaproteobacteria; o__Dongiales; f__Dongiaceae; g__Dongia; s__unclassified_Dongia
OTU1650	5	3	2	k__Bacteria; p__Proteobacteria; c__Alphaproteobacteria; o__Azospirillales; f__Azospirillaceae; g__Desertibacter; s__unclassified_Desertibacter
OTU1651	7	1	3	k__Bacteria; p__Proteobacteria; c__Gammaproteobacteria; o__Xanthomonadales; f__Rhodanobacteraceae; g__Pseudofulvimonas; s__unclassified_Pseudofulvimonas
OTU1652	6	4	4	k__Bacteria; p__Myxococcota; c__Polyangia; o__mle1_27; f__uncultured_delta_proteobacterium; g__uncultured_delta_proteobacterium; s__uncultured_delta_proteobacterium
OTU1653	14	5	1	k__Bacteria; p__Proteobacteria; c__Alphaproteobacteria; o__Rickettsiales; f__Candidatus_Jidaibacter; g__uncultured_Acanthamoeba; s__uncultured_Acanthamoeba
OTU1654	14	7	16	k__Bacteria; p__Myxococcota; c__Polyangia; o__Polyangiales; f__Polyangiaceae; g__Pajaroellobacter; s__unclassified_Pajaroellobacter
OTU1655	17	7	1	k__Bacteria; p__Firmicutes; c__Bacilli; o__Entomoplasmatales; f__unclassified_Entomoplasmatales; g__unclassified_Entomoplasmatales; s__unclassified_Entomoplasmatales
OTU1656	11	10	10	k__Bacteria; p__Elusimicrobiota; c__Elusimicrobia; o__MVP_88; f__uncultured_Termite_group_1_bacterium; g__uncultured_Termite_group_1_bacterium; s__uncultured_Termite_group_1_bacterium
OTU1657	3	6	3	k__Bacteria; p__Acidobacteriota; c__Blastocatellia; o__11_24; f__unclassified_11_24; g__unclassified_11_24; s__unclassified_11_24
OTU1658	12	3	8	k__Bacteria; p__Planctomycetota; c__Phycisphaerae; o__Phycisphaerales; f__Phycisphaeraceae; g__SM1A02; s__unclassified_SM1A02
OTU1659	5	10	0	k__Bacteria; p__Bdellovibrionota; c__Oligoflexia; o__Oligoflexales; f__Oligoflexaceae; g__Oligoflexus; s__unclassified_Oligoflexus
OTU166	91	93	81	k__Bacteria; p__Proteobacteria; c__Alphaproteobacteria; o__unclassified_Alphaproteobacteria; f__uncultured_Rhodospirillaceae_bacterium; g__unclassified_Alphaproteobacteria; s__unclassified_Alphaproteobacteria
OTU1660	6	8	5	k__Bacteria; p__Chloroflexi; c__Anaerolineae; o__Caldilineales; f__Caldilineaceae; g__unclassified_Caldilineaceae; s__uncultured_Anaerolineaceae_bacterium
OTU1661	2	10	5	k__Bacteria; p__Acidobacteriota; c__Blastocatellia; o__11_24; f__uncultured_Acidobacteria_bacterium; g__uncultured_Acidobacteria_bacterium; s__uncultured_Acidobacteria_bacterium
OTU1662	13	8	5	k__Bacteria; p__Myxococcota; c__Polyangia; o__Blfdi19; f__uncultured_prokaryote; g__uncultured_prokaryote; s__uncultured_prokaryote
OTU1663	91	58	57	k__Bacteria; p__Acidobacteriota; c__Holophagae; o__Subgroup_7; f__unclassified_Subgroup_7; g__unclassified_Subgroup_7; s__unclassified_Subgroup_7
OTU1664	1	2	16	k__Bacteria; p__Patescibacteria; c__Saccharimonadia; o__Saccharimonadales; f__uncultured_Candidatus_Saccharibacteria_bacterium; g__uncultured_Candidatus_Saccharibacteria_bacterium; s__uncultured_Candidatus_Saccharibacteria_bacterium
OTU1665	12	1	10	k__Bacteria; p__unclassified_Bacteria; c__unclassified_Bacteria; o__unclassified_Bacteria; f__unclassified_Bacteria; g__unclassified_Bacteria; s__unclassified_Bacteria
OTU1666	21	6	21	k__Bacteria; p__Acidobacteriota; c__Holophagae; o__Subgroup_7; f__unclassified_Subgroup_7; g__unclassified_Subgroup_7; s__unclassified_Subgroup_7
OTU1667	7	3	1	k__Bacteria; p__Hydrogenedentes; c__Hydrogenedentia; o__Hydrogenedentiales; f__Hydrogenedensaceae; g__unclassified_Hydrogenedensaceae; s__unclassified_Hydrogenedensaceae
OTU1668	13	9	11	k__Bacteria; p__Elusimicrobiota; c__Elusimicrobia; o__Lineage_IV; f__uncultured_Termite_group_1_bacterium; g__uncultured_Termite_group_1_bacterium; s__uncultured_Termite_group_1_bacterium
OTU1669	7	10	4	k__Bacteria; p__Myxococcota; c__Polyangia; o__Polyangiales; f__BIrii41; g__uncultured_Sorangiineae_bacterium; s__uncultured_Sorangiineae_bacterium
OTU167	411	413	407	k__Bacteria; p__Proteobacteria; c__Gammaproteobacteria; o__Burkholderiales; f__Comamonadaceae; g__unclassified_Comamonadaceae; s__unclassified_Comamonadaceae
OTU1670	6	2	14	k__Bacteria; p__Patescibacteria; c__Saccharimonadia; o__Saccharimonadales; f__unclassified_Saccharimonadales; g__unclassified_Saccharimonadales; s__unclassified_Saccharimonadales
OTU1671	17	18	12	k__Bacteria; p__Proteobacteria; c__Alphaproteobacteria; o__Rhizobiales; f__Beijerinckiaceae; g__alphaI_cluster; s__Alsobacter_sp.
OTU1672	11	9	5	k__Bacteria; p__Actinobacteriota; c__Thermoleophilia; o__Gaiellales; f__unclassified_Gaiellales; g__unclassified_Gaiellales; s__unclassified_Gaiellales
OTU1673	92	86	84	k__Bacteria; p__Acidobacteriota; c__Vicinamibacteria; o__Vicinamibacterales; f__Vicinamibacteraceae; g__unclassified_Vicinamibacteraceae; s__unclassified_Vicinamibacteraceae
OTU1674	16	29	15	k__Bacteria; p__Actinobacteriota; c__Acidimicrobiia; o__Microtrichales; f__Ilumatobacteraceae; g__CL500_29_marine_group; s__uncultured_Acidimicrobiaceae_bacterium
OTU1675	8	7	2	k__Bacteria; p__Proteobacteria; c__Alphaproteobacteria; o__Rhizobiales; f__unclassified_Rhizobiales; g__unclassified_Rhizobiales; s__unclassified_Rhizobiales
OTU1676	12	14	6	k__Bacteria; p__Myxococcota; c__Polyangia; o__Blfdi19; f__uncultured_Myxococcales_bacterium; g__uncultured_Myxococcales_bacterium; s__uncultured_Myxococcales_bacterium
OTU1677	12	1	14	k__Bacteria; p__Actinobacteriota; c__Acidimicrobiia; o__Microtrichales; f__unclassified_Microtrichales; g__unclassified_Microtrichales; s__unclassified_Microtrichales
OTU1678	25	13	24	k__Bacteria; p__Myxococcota; c__Polyangia; o__Nannocystales; f__Nannocystaceae; g__Nannocystis; s__unclassified_Nannocystis
OTU1679	14	19	13	k__Bacteria; p__Proteobacteria; c__Gammaproteobacteria; o__Gammaproteobacteria_Incertae_Sedis; f__Unknown_Family; g__Acidibacter; s__unclassified_Acidibacter
OTU168	7	93	145	k__Bacteria; p__Proteobacteria; c__Alphaproteobacteria; o__Caulobacterales; f__Hyphomonadaceae; g__Hyphomonas; s__unclassified_Hyphomonas
OTU1680	62	80	56	k__Bacteria; p__Acidobacteriota; c__Vicinamibacteria; o__Vicinamibacterales; f__Vicinamibacteraceae; g__unclassified_Vicinamibacteraceae; s__unclassified_Vicinamibacteraceae
OTU1681	26	0	1	k__Bacteria; p__Gemmatimonadota; c__Longimicrobia; o__Longimicrobiales; f__Longimicrobiaceae; g__YC_ZSS_LKJ147; s__unclassified_YC_ZSS_LKJ147
OTU1682	18	17	12	k__Bacteria; p__Chloroflexi; c__unclassified_Chloroflexi; o__unclassified_Chloroflexi; f__unclassified_Chloroflexi; g__unclassified_Chloroflexi; s__unclassified_Chloroflexi
OTU1683	29	0	1	k__Bacteria; p__Firmicutes; c__Clostridia; o__Lachnospirales; f__Lachnospiraceae; g__unclassified_Lachnospiraceae; s__unclassified_Lachnospiraceae
OTU1684	7	9	28	k__Bacteria; p__Bacteroidota; c__Bacteroidia; o__Cytophagales; f__Microscillaceae; g__unclassified_Microscillaceae; s__unclassified_Microscillaceae
OTU1685	8	9	5	k__Bacteria; p__Bacteroidota; c__Bacteroidia; o__Sphingobacteriales; f__env.OPS_17; g__unclassified_env.OPS_17; s__unclassified_env.OPS_17
OTU1686	3	3	5	k__Bacteria; p__Myxococcota; c__Myxococcia; o__Myxococcales; f__Anaeromyxobacteraceae; g__Anaeromyxobacter; s__unclassified_Anaeromyxobacter
OTU1687	4	15	5	k__Bacteria; p__Firmicutes; c__Clostridia; o__Lachnospirales; f__Lachnospiraceae; g__Agathobacter; s__unclassified_Agathobacter
OTU1688	9	7	2	k__Bacteria; p__Proteobacteria; c__Gammaproteobacteria; o__Burkholderiales; f__Rhodocyclaceae; g__Uliginosibacterium; s__unclassified_Uliginosibacterium
OTU1689	17	20	9	k__Bacteria; p__Chloroflexi; c__Anaerolineae; o__SBR1031; f__A4b; g__unclassified_A4b; s__unclassified_A4b
OTU169	74	111	80	k__Bacteria; p__Gemmatimonadota; c__unclassified_Gemmatimonadota; o__unclassified_Gemmatimonadota; f__unclassified_Gemmatimonadota; g__unclassified_Gemmatimonadota; s__unclassified_Gemmatimonadota
OTU1690	8	11	5	k__Bacteria; p__Planctomycetota; c__Planctomycetes; o__Isosphaerales; f__Isosphaeraceae; g__unclassified_Isosphaeraceae; s__uncultured_soil_bacterium
OTU1691	21	0	0	k__Bacteria; p__Bacteroidota; c__Bacteroidia; o__Bacteroidales; f__Muribaculaceae; g__unclassified_Muribaculaceae; s__unclassified_Muribaculaceae
OTU1692	11	18	12	k__Bacteria; p__Actinobacteriota; c__Thermoleophilia; o__Solirubrobacterales; f__67_14; g__unclassified_67_14; s__unclassified_67_14
OTU1693	23	49	8	k__Bacteria; p__Chloroflexi; c__Anaerolineae; o__SBR1031; f__uncultured_Gemmatimonadetes_bacterium; g__uncultured_Gemmatimonadetes_bacterium; s__uncultured_Gemmatimonadetes_bacterium
OTU1694	1	18	4	k__Bacteria; p__Patescibacteria; c__Parcubacteria; o__Candidatus_Kaiserbacteria; f__uncultured_actinobacterium; g__uncultured_actinobacterium; s__uncultured_actinobacterium
OTU1695	1	15	10	k__Bacteria; p__Bdellovibrionota; c__Bdellovibrionia; o__Bdellovibrionales; f__Bdellovibrionaceae; g__OM27_clade; s__unclassified_OM27_clade
OTU1696	0	1	22	k__Bacteria; p__Patescibacteria; c__Saccharimonadia; o__Saccharimonadales; f__uncultured_Candidatus_Saccharibacteria_bacterium; g__uncultured_Candidatus_Saccharibacteria_bacterium; s__uncultured_Candidatus_Saccharibacteria_bacterium
OTU1697	4	14	0	k__Bacteria; p__Proteobacteria; c__Gammaproteobacteria; o__Diplorickettsiales; f__Diplorickettsiaceae; g__unclassified_Diplorickettsiaceae; s__unclassified_Diplorickettsiaceae
OTU1698	1	20	1	k__Bacteria; p__Bacteroidota; c__Bacteroidia; o__Bacteroidales; f__Muribaculaceae; g__unclassified_Muribaculaceae; s__unclassified_Muribaculaceae
OTU1699	0	10	0	k__Bacteria; p__Firmicutes; c__Clostridia; o__Oscillospirales; f__Ruminococcaceae; g__Ruminococcus; s__unclassified_Ruminococcus
OTU17	534	491	402	k__Bacteria; p__Methylomirabilota; c__Methylomirabilia; o__Rokubacteriales; f__uncultured_Firmicutes_bacterium; g__uncultured_Firmicutes_bacterium; s__uncultured_Firmicutes_bacterium
OTU170	3	0	194	k__Bacteria; p__Proteobacteria; c__Gammaproteobacteria; o__Pseudomonadales; f__Halomonadaceae; g__unclassified_Halomonadaceae; s__uncultured_Alteromonadaceae_bacterium
OTU1700	1	3	11	k__Bacteria; p__Chloroflexi; c__Anaerolineae; o__SBR1031; f__A4b; g__unclassified_A4b; s__unclassified_A4b
OTU1701	18	25	31	k__Bacteria; p__Bacteroidota; c__Bacteroidia; o__Cytophagales; f__Microscillaceae; g__unclassified_Microscillaceae; s__unclassified_Microscillaceae
OTU1702	13	23	19	k__Bacteria; p__unclassified_Bacteria; c__unclassified_Bacteria; o__unclassified_Bacteria; f__unclassified_Bacteria; g__unclassified_Bacteria; s__unclassified_Bacteria
OTU1703	1	24	6	k__Bacteria; p__Firmicutes; c__Clostridia; o__Oscillospirales; f__Ruminococcaceae; g__Subdoligranulum; s__unclassified_Subdoligranulum
OTU1704	1	17	0	k__Bacteria; p__Myxococcota; c__Polyangia; o__Haliangiales; f__Haliangiaceae; g__Haliangium; s__unclassified_Haliangium
OTU1705	0	12	4	k__Bacteria; p__Proteobacteria; c__Alphaproteobacteria; o__Rickettsiales; f__AB1; g__unclassified_AB1; s__unclassified_AB1
OTU1706	17	14	40	k__Bacteria; p__Proteobacteria; c__Gammaproteobacteria; o__Burkholderiales; f__Comamonadaceae; g__unclassified_Comamonadaceae; s__unclassified_Comamonadaceae
OTU1707	1	5	23	k__Bacteria; p__Cyanobacteria; c__Cyanobacteriia; o__Cyanobacteriales; f__Nostocaceae; g__Desmonostoc_PCC_7422; s__unclassified_Desmonostoc_PCC_7422
OTU1708	3	0	30	k__Bacteria; p__Chloroflexi; c__Chloroflexia; o__Chloroflexales; f__Chloroflexaceae; g__unclassified_Chloroflexaceae; s__unclassified_Chloroflexaceae
OTU1709	0	0	23	k__Bacteria; p__Bacteroidota; c__Bacteroidia; o__Cytophagales; f__Microscillaceae; g__unclassified_Microscillaceae; s__unclassified_Microscillaceae
OTU171	285	236	234	k__Bacteria; p__Proteobacteria; c__Gammaproteobacteria; o__Burkholderiales; f__TRA3_20; g__uncultured_gamma_proteobacterium; s__uncultured_gamma_proteobacterium
OTU1710	2	1	41	k__Bacteria; p__Chloroflexi; c__Chloroflexia; o__Chloroflexales; f__Chloroflexaceae; g__Candidatus_Chloroploca; s__unclassified_Candidatus_Chloroploca
OTU1711	0	0	19	k__Bacteria; p__Bdellovibrionota; c__Bdellovibrionia; o__Bdellovibrionales; f__Bdellovibrionaceae; g__Bdellovibrio; s__unclassified_Bdellovibrio
OTU1712	10	4	14	k__Bacteria; p__Myxococcota; c__Polyangia; o__Polyangiales; f__BIrii41; g__unclassified_BIrii41; s__unclassified_BIrii41
OTU1713	9	0	0	k__Bacteria; p__Acidobacteriota; c__Thermoanaerobaculia; o__Thermoanaerobaculales; f__Thermoanaerobaculaceae; g__Subgroup_10; s__unclassified_Subgroup_10
OTU1714	38	19	17	k__Bacteria; p__Actinobacteriota; c__Acidimicrobiia; o__IMCC26256; f__unclassified_IMCC26256; g__unclassified_IMCC26256; s__unclassified_IMCC26256
OTU1715	14	16	17	k__Bacteria; p__Bdellovibrionota; c__Bdellovibrionia; o__Bdellovibrionales; f__Bdellovibrionaceae; g__Bdellovibrio; s__unclassified_Bdellovibrio
OTU1716	4	4	5	k__Bacteria; p__Actinobacteriota; c__Thermoleophilia; o__Solirubrobacterales; f__Solirubrobacteraceae; g__unclassified_Solirubrobacteraceae; s__unclassified_Solirubrobacteraceae
OTU1717	10	10	11	k__Bacteria; p__unclassified_Bacteria; c__unclassified_Bacteria; o__unclassified_Bacteria; f__unclassified_Bacteria; g__unclassified_Bacteria; s__unclassified_Bacteria
OTU1718	17	27	13	k__Bacteria; p__Chloroflexi; c__unclassified_Chloroflexi; o__unclassified_Chloroflexi; f__unclassified_Chloroflexi; g__unclassified_Chloroflexi; s__unclassified_Chloroflexi
OTU1719	47	31	35	k__Bacteria; p__unclassified_Bacteria; c__unclassified_Bacteria; o__unclassified_Bacteria; f__unclassified_Bacteria; g__unclassified_Bacteria; s__unclassified_Bacteria
OTU172	360	304	280	k__Bacteria; p__Proteobacteria; c__Alphaproteobacteria; o__Rhizobiales; f__Methyloligellaceae; g__unclassified_Methyloligellaceae; s__unclassified_Methyloligellaceae
OTU1720	9	6	7	k__Bacteria; p__Bacteroidota; c__Bacteroidia; o__unclassified_Bacteroidia; f__unclassified_Bacteroidia; g__unclassified_Bacteroidia; s__unclassified_Bacteroidia
OTU1721	7	11	2	k__Bacteria; p__Bacteroidota; c__Kapabacteria; o__Kapabacteriales; f__Candidatus_Kapabacteria_sp._59_99; g__unclassified_Candidatus_Kapabacteria_sp._59_99; s__unclassified_Candidatus_Kapabacteria_sp._59_99
OTU1722	5	0	4	k__Bacteria; p__unclassified_Bacteria; c__unclassified_Bacteria; o__unclassified_Bacteria; f__unclassified_Bacteria; g__unclassified_Bacteria; s__unclassified_Bacteria
OTU1723	55	29	41	k__Bacteria; p__Firmicutes; c__Bacilli; o__Entomoplasmatales; f__type_III; g__uncultured_Mollicutes_bacterium; s__uncultured_Mollicutes_bacterium
OTU1724	3	5	1	k__Bacteria; p__Proteobacteria; c__Alphaproteobacteria; o__Rickettsiales; f__unclassified_Rickettsiales; g__unclassified_Rickettsiales; s__unclassified_Rickettsiales
OTU1725	7	2	1	k__Bacteria; p__Acidobacteriota; c__Thermoanaerobaculia; o__Thermoanaerobaculales; f__Thermoanaerobaculaceae; g__Subgroup_10; s__uncultured_soil_bacterium
OTU1726	12	2	1	k__Bacteria; p__Myxococcota; c__Polyangia; o__Haliangiales; f__Haliangiaceae; g__Haliangium; s__unclassified_Haliangium
OTU1727	10	4	7	k__Bacteria; p__Actinobacteriota; c__Thermoleophilia; o__Solirubrobacterales; f__Solirubrobacteraceae; g__unclassified_Solirubrobacteraceae; s__unclassified_Solirubrobacteraceae
OTU1728	4	8	17	k__Bacteria; p__Chloroflexi; c__Anaerolineae; o__SBR1031; f__A4b; g__unclassified_A4b; s__unclassified_A4b
OTU1729	18	7	3	k__Bacteria; p__Acidobacteriota; c__Thermoanaerobaculia; o__Thermoanaerobaculales; f__Thermoanaerobaculaceae; g__Subgroup_10; s__unclassified_Subgroup_10
OTU173	114	155	82	k__Bacteria; p__Actinobacteriota; c__Acidimicrobiia; o__unclassified_Acidimicrobiia; f__uncultured_Acidimicrobiia_bacterium; g__unclassified_Acidimicrobiia; s__unclassified_Acidimicrobiia
OTU1730	17	14	5	k__Bacteria; p__Actinobacteriota; c__Actinobacteria; o__Frankiales; f__Nakamurellaceae; g__Nakamurella; s__unclassified_Nakamurella
OTU1731	7	8	1	k__Bacteria; p__Patescibacteria; c__Saccharimonadia; o__Saccharimonadales; f__uncultured_Candidatus_Saccharibacteria_bacterium; g__uncultured_Candidatus_Saccharibacteria_bacterium; s__uncultured_Candidatus_Saccharibacteria_bacterium
OTU1732	7	8	6	k__Bacteria; p__Acidobacteriota; c__Acidobacteriae; o__Acidobacteriales; f__Koribacteraceae; g__Candidatus_Koribacter; s__unclassified_Candidatus_Koribacter
OTU1733	18	21	10	k__Bacteria; p__Bdellovibrionota; c__Bdellovibrionia; o__Bdellovibrionales; f__Bdellovibrionaceae; g__Bdellovibrio; s__unclassified_Bdellovibrio
OTU1734	23	16	18	k__Bacteria; p__Planctomycetota; c__Planctomycetes; o__unclassified_Planctomycetes; f__unclassified_Planctomycetes; g__unclassified_Planctomycetes; s__unclassified_Planctomycetes
OTU1735	9	16	2	k__Bacteria; p__Chloroflexi; c__unclassified_Chloroflexi; o__unclassified_Chloroflexi; f__unclassified_Chloroflexi; g__unclassified_Chloroflexi; s__unclassified_Chloroflexi
OTU1736	11	11	3	k__Bacteria; p__Proteobacteria; c__Gammaproteobacteria; o__Gammaproteobacteria_Incertae_Sedis; f__Unknown_Family; g__Acidibacter; s__unclassified_Acidibacter
OTU1737	14	0	3	k__Bacteria; p__Proteobacteria; c__Gammaproteobacteria; o__Pseudomonadales; f__Moraxellaceae; g__Perlucidibaca; s__unclassified_Perlucidibaca
OTU1738	16	2	5	k__Bacteria; p__Actinobacteriota; c__Actinobacteria; o__Propionibacteriales; f__Nocardioidaceae; g__Mumia; s__unclassified_Mumia
OTU1739	6	16	3	k__Bacteria; p__Fibrobacterota; c__Fibrobacteria; o__Fibrobacterales; f__Fibrobacteraceae; g__possible_genus_04; s__unclassified_possible_genus_04
OTU174	98	94	118	k__Bacteria; p__Proteobacteria; c__Alphaproteobacteria; o__Rhizobiales; f__Hyphomicrobiaceae; g__Hyphomicrobium; s__unclassified_Hyphomicrobium
OTU1740	40	28	8	k__Bacteria; p__Chloroflexi; c__Anaerolineae; o__SBR1031; f__uncultured_Chloroflexi_bacterium; g__uncultured_Chloroflexi_bacterium; s__uncultured_Chloroflexi_bacterium
OTU1741	36	49	30	k__Bacteria; p__Actinobacteriota; c__Acidimicrobiia; o__unclassified_Acidimicrobiia; f__unclassified_Acidimicrobiia; g__unclassified_Acidimicrobiia; s__unclassified_Acidimicrobiia
OTU1742	7	5	11	k__Bacteria; p__Myxococcota; c__Polyangia; o__Haliangiales; f__Haliangiaceae; g__Haliangium; s__unclassified_Haliangium
OTU1743	16	29	14	k__Bacteria; p__Bacteroidota; c__Bacteroidia; o__Sphingobacteriales; f__AKYH767; g__unclassified_AKYH767; s__unclassified_AKYH767
OTU1744	19	17	18	k__Bacteria; p__Chloroflexi; c__Chloroflexia; o__Chloroflexales; f__Roseiflexaceae; g__unclassified_Roseiflexaceae; s__unclassified_Roseiflexaceae
OTU1745	12	6	16	k__Bacteria; p__Gemmatimonadota; c__Gemmatimonadetes; o__Gemmatimonadales; f__Gemmatimonadaceae; g__unclassified_Gemmatimonadaceae; s__unclassified_Gemmatimonadaceae
OTU1746	23	22	31	k__Bacteria; p__Proteobacteria; c__Gammaproteobacteria; o__CCM19a; f__uncultured_gamma_proteobacterium; g__uncultured_gamma_proteobacterium; s__uncultured_gamma_proteobacterium
OTU1747	52	77	46	k__Bacteria; p__Chloroflexi; c__Anaerolineae; o__unclassified_Anaerolineae; f__unclassified_Anaerolineae; g__unclassified_Anaerolineae; s__unclassified_Anaerolineae
OTU1748	14	12	19	k__Bacteria; p__Proteobacteria; c__Alphaproteobacteria; o__Tistrellales; f__Geminicoccaceae; g__unclassified_Geminicoccaceae; s__unclassified_Geminicoccaceae
OTU1749	15	7	4	k__Bacteria; p__Chloroflexi; c__Anaerolineae; o__Caldilineales; f__Caldilineaceae; g__Litorilinea; s__uncultured_soil_bacterium
OTU175	213	188	219	k__Bacteria; p__Proteobacteria; c__Alphaproteobacteria; o__Rhizobiales; f__Hyphomicrobiaceae; g__Pedomicrobium; s__unclassified_Pedomicrobium
OTU1750	14	8	8	k__Bacteria; p__Chloroflexi; c__Anaerolineae; o__SBR1031; f__uncultured_soil_bacterium; g__uncultured_soil_bacterium; s__uncultured_soil_bacterium
OTU1751	12	8	7	k__Bacteria; p__Actinobacteriota; c__Thermoleophilia; o__Solirubrobacterales; f__Solirubrobacteraceae; g__Conexibacter; s__unclassified_Conexibacter
OTU1752	21	19	21	k__Bacteria; p__Proteobacteria; c__Gammaproteobacteria; o__Burkholderiales; f__SC_I_84; g__unclassified_SC_I_84; s__unclassified_SC_I_84
OTU1753	4	5	15	k__Bacteria; p__Bacteroidota; c__Bacteroidia; o__Chitinophagales; f__Chitinophagaceae; g__UTBCD1; s__unclassified_UTBCD1
OTU1754	20	8	6	k__Bacteria; p__Chloroflexi; c__Anaerolineae; o__SBR1031; f__unclassified_SBR1031; g__unclassified_SBR1031; s__unclassified_SBR1031
OTU1755	6	4	3	k__Bacteria; p__Proteobacteria; c__Alphaproteobacteria; o__Rickettsiales; f__Candidatus_Jidaibacter; g__endosymbiont_of_Acanthamoeba_sp._UWC8; s__unclassified_endosymbiont_of_Acanthamoeba_sp._UWC8
OTU1756	11	9	3	k__Bacteria; p__Actinobacteriota; c__Acidimicrobiia; o__Acidimicrobiales; f__Acidimicrobiaceae; g__unclassified_Acidimicrobiaceae; s__unclassified_Acidimicrobiaceae
OTU1757	23	17	14	k__Bacteria; p__Proteobacteria; c__Alphaproteobacteria; o__Reyranellales; f__Reyranellaceae; g__unclassified_Reyranellaceae; s__uncultured_Rhodospirillales_bacterium
OTU1758	35	27	21	k__Bacteria; p__Myxococcota; c__Polyangia; o__Haliangiales; f__Haliangiaceae; g__Haliangium; s__uncultured_proteobacterium
OTU1759	10	3	2	k__Bacteria; p__Proteobacteria; c__Alphaproteobacteria; o__Rickettsiales; f__SM2D12; g__unclassified_SM2D12; s__unclassified_SM2D12
OTU176	397	379	286	k__Bacteria; p__Acidobacteriota; c__Vicinamibacteria; o__Vicinamibacterales; f__unclassified_Vicinamibacterales; g__unclassified_Vicinamibacterales; s__unclassified_Vicinamibacterales
OTU1760	128	14	343	k__Bacteria; p__Proteobacteria; c__Alphaproteobacteria; o__Rhizobiales; f__Rhizobiaceae; g__unclassified_Rhizobiaceae; s__unclassified_Rhizobiaceae
OTU1761	1	10	3	k__Bacteria; p__Proteobacteria; c__Gammaproteobacteria; o__Diplorickettsiales; f__Diplorickettsiaceae; g__Aquicella; s__unclassified_Aquicella
OTU1762	39	50	42	k__Bacteria; p__Acidobacteriota; c__Vicinamibacteria; o__Vicinamibacterales; f__unclassified_Vicinamibacterales; g__unclassified_Vicinamibacterales; s__unclassified_Vicinamibacterales
OTU1763	5	6	15	k__Bacteria; p__Actinobacteriota; c__Actinobacteria; o__Propionibacteriales; f__Nocardioidaceae; g__Nocardioides; s__unclassified_Nocardioides
OTU1764	6	7	5	k__Bacteria; p__Actinobacteriota; c__Thermoleophilia; o__Solirubrobacterales; f__Solirubrobacteraceae; g__Solirubrobacter; s__unclassified_Solirubrobacter
OTU1765	9	9	7	k__Bacteria; p__Acidobacteriota; c__Thermoanaerobaculia; o__Thermoanaerobaculales; f__Thermoanaerobaculaceae; g__Subgroup_10; s__unclassified_Subgroup_10
OTU1766	32	8	11	k__Bacteria; p__Chloroflexi; c__Chloroflexia; o__Chloroflexales; f__Herpetosiphonaceae; g__Herpetosiphon; s__unclassified_Herpetosiphon
OTU1767	11	6	8	k__Bacteria; p__Chloroflexi; c__Anaerolineae; o__SBR1031; f__A4b; g__unclassified_A4b; s__unclassified_A4b
OTU1768	11	11	10	k__Bacteria; p__Chloroflexi; c__Anaerolineae; o__Anaerolineales; f__Anaerolineaceae; g__unclassified_Anaerolineaceae; s__uncultured_sludge_bacterium_S41
OTU1769	9	9	13	k__Bacteria; p__Proteobacteria; c__Gammaproteobacteria; o__Diplorickettsiales; f__Diplorickettsiaceae; g__unclassified_Diplorickettsiaceae; s__unclassified_Diplorickettsiaceae
OTU177	428	357	293	k__Bacteria; p__Acidobacteriota; c__Blastocatellia; o__Blastocatellales; f__Blastocatellaceae; g__unclassified_Blastocatellaceae; s__unclassified_Blastocatellaceae
OTU1770	7	6	5	k__Bacteria; p__Gemmatimonadota; c__Gemmatimonadetes; o__Gemmatimonadales; f__Gemmatimonadaceae; g__unclassified_Gemmatimonadaceae; s__unclassified_Gemmatimonadaceae
OTU1771	19	41	22	k__Bacteria; p__Actinobacteriota; c__Actinobacteria; o__Corynebacteriales; f__Mycobacteriaceae; g__Mycobacterium; s__unclassified_Mycobacterium
OTU1772	15	5	4	k__Bacteria; p__Proteobacteria; c__Gammaproteobacteria; o__Burkholderiales; f__Gallionellaceae; g__Sideroxydans; s__unclassified_Sideroxydans
OTU1773	4	9	5	k__Bacteria; p__Bdellovibrionota; c__Oligoflexia; o__0319_6G20; f__unclassified_0319_6G20; g__unclassified_0319_6G20; s__unclassified_0319_6G20
OTU1774	30	16	17	k__Bacteria; p__Proteobacteria; c__Gammaproteobacteria; o__Burkholderiales; f__Nitrosomonadaceae; g__Nitrosospira; s__unclassified_Nitrosospira
OTU1775	18	2	3	k__Bacteria; p__Actinobacteriota; c__Actinobacteria; o__Corynebacteriales; f__Mycobacteriaceae; g__Mycobacterium; s__unclassified_Mycobacterium
OTU1776	8	9	7	k__Bacteria; p__Gemmatimonadota; c__unclassified_Gemmatimonadota; o__unclassified_Gemmatimonadota; f__unclassified_Gemmatimonadota; g__unclassified_Gemmatimonadota; s__unclassified_Gemmatimonadota
OTU1777	14	10	4	k__Bacteria; p__Bdellovibrionota; c__Bdellovibrionia; o__Bdellovibrionales; f__Bdellovibrionaceae; g__Bdellovibrio; s__unclassified_Bdellovibrio
OTU1778	13	10	14	k__Bacteria; p__Myxococcota; c__Polyangia; o__Haliangiales; f__Haliangiaceae; g__Haliangium; s__unclassified_Haliangium
OTU1779	10	18	8	k__Bacteria; p__Proteobacteria; c__Alphaproteobacteria; o__Rhizobiales; f__Beijerinckiaceae; g__Microvirga; s__unclassified_Microvirga
OTU178	218	200	39	k__Bacteria; p__Bacteroidota; c__Bacteroidia; o__Chitinophagales; f__Chitinophagaceae; g__Flavisolibacter; s__Flavisolibacter_tropicus
OTU1780	36	44	18	k__Bacteria; p__Acidobacteriota; c__Acidobacteriae; o__Bryobacterales; f__Bryobacteraceae; g__Bryobacter; s__unclassified_Bryobacter
OTU1781	7	3	7	k__Bacteria; p__Gemmatimonadota; c__Gemmatimonadetes; o__Gemmatimonadales; f__Gemmatimonadaceae; g__unclassified_Gemmatimonadaceae; s__uncultured_Gemmatimonadetes_bacterium
OTU1782	6	22	8	k__Bacteria; p__Actinobacteriota; c__Acidimicrobiia; o__Microtrichales; f__unclassified_Microtrichales; g__unclassified_Microtrichales; s__unclassified_Microtrichales
OTU1783	21	23	25	k__Bacteria; p__Acidobacteriota; c__Thermoanaerobaculia; o__Thermoanaerobaculales; f__Thermoanaerobaculaceae; g__Subgroup_10; s__uncultured_soil_bacterium
OTU1784	3	3	8	k__Bacteria; p__Proteobacteria; c__Gammaproteobacteria; o__Pseudomonadales; f__Porticoccaceae; g__C1_B045; s__unclassified_C1_B045
OTU1785	1	0	11	k__Bacteria; p__Myxococcota; c__Polyangia; o__Haliangiales; f__Haliangiaceae; g__Haliangium; s__unclassified_Haliangium
OTU1786	15	10	6	k__Bacteria; p__Bacteroidota; c__Bacteroidia; o__Chitinophagales; f__Saprospiraceae; g__unclassified_Saprospiraceae; s__uncultured_soil_bacterium
OTU1787	256	235	168	k__Bacteria; p__Proteobacteria; c__Gammaproteobacteria; o__Burkholderiales; f__Comamonadaceae; g__[Polyangium]_brachysporum_group; s__unclassified_[Polyangium]_brachysporum_group
OTU1788	12	18	7	k__Bacteria; p__Bacteroidota; c__Kapabacteria; o__Kapabacteriales; f__unclassified_Kapabacteriales; g__unclassified_Kapabacteriales; s__unclassified_Kapabacteriales
OTU1789	11	7	5	k__Bacteria; p__unclassified_Bacteria; c__unclassified_Bacteria; o__unclassified_Bacteria; f__unclassified_Bacteria; g__unclassified_Bacteria; s__unclassified_Bacteria
OTU179	17	4	163	k__Bacteria; p__Proteobacteria; c__Alphaproteobacteria; o__Rhodobacterales; f__Rhodobacteraceae; g__unclassified_Rhodobacteraceae; s__unclassified_Rhodobacteraceae
OTU1790	15	16	12	k__Bacteria; p__unclassified_Bacteria; c__unclassified_Bacteria; o__unclassified_Bacteria; f__unclassified_Bacteria; g__unclassified_Bacteria; s__unclassified_Bacteria
OTU1791	4	1	3	k__Bacteria; p__Acidobacteriota; c__Acidobacteriae; o__PAUC26f; f__unclassified_PAUC26f; g__unclassified_PAUC26f; s__unclassified_PAUC26f
OTU1792	5	3	4	k__Bacteria; p__Actinobacteriota; c__Acidimicrobiia; o__Microtrichales; f__unclassified_Microtrichales; g__unclassified_Microtrichales; s__unclassified_Microtrichales
OTU1793	17	12	15	k__Bacteria; p__Chloroflexi; c__Chloroflexia; o__Chloroflexales; f__Roseiflexaceae; g__unclassified_Roseiflexaceae; s__uncultured_Chloroflexaceae_bacterium
OTU1794	4	6	7	k__Bacteria; p__Proteobacteria; c__Gammaproteobacteria; o__Burkholderiales; f__SC_I_84; g__unclassified_SC_I_84; s__unclassified_SC_I_84
OTU1795	8	7	6	k__Bacteria; p__Acidobacteriota; c__Acidobacteriae; o__Acidobacteriales; f__Koribacteraceae; g__Candidatus_Koribacter; s__uncultured_Acidobacteria_bacterium
OTU1796	24	15	8	k__Bacteria; p__Patescibacteria; c__Saccharimonadia; o__Saccharimonadales; f__uncultured_Candidatus_Saccharibacteria_bacterium; g__uncultured_Candidatus_Saccharibacteria_bacterium; s__uncultured_Candidatus_Saccharibacteria_bacterium
OTU1797	10	6	11	k__Bacteria; p__Proteobacteria; c__Alphaproteobacteria; o__Acetobacterales; f__Acetobacteraceae; g__unclassified_Acetobacteraceae; s__unclassified_Acetobacteraceae
OTU1798	13	10	5	k__Bacteria; p__Myxococcota; c__Polyangia; o__Haliangiales; f__Haliangiaceae; g__Haliangium; s__unclassified_Haliangium
OTU1799	7	5	2	k__Bacteria; p__unclassified_Bacteria; c__unclassified_Bacteria; o__unclassified_Bacteria; f__unclassified_Bacteria; g__unclassified_Bacteria; s__unclassified_Bacteria
OTU18	526	693	18	k__Bacteria; p__Proteobacteria; c__Alphaproteobacteria; o__Sphingomonadales; f__Sphingomonadaceae; g__Sphingobium; s__unclassified_Sphingobium
OTU180	12	40	385	k__Bacteria; p__Proteobacteria; c__Gammaproteobacteria; o__Burkholderiales; f__Comamonadaceae; g__Hydrogenophaga; s__Hydrogenophaga_intermedia
OTU1800	2	8	11	k__Bacteria; p__Myxococcota; c__Polyangia; o__Haliangiales; f__Haliangiaceae; g__Haliangium; s__unclassified_Haliangium
OTU1801	6	7	5	k__Bacteria; p__Verrucomicrobiota; c__Verrucomicrobiae; o__Opitutales; f__Opitutaceae; g__unclassified_Opitutaceae; s__unclassified_Opitutaceae
OTU1802	13	14	21	k__Bacteria; p__Bacteroidota; c__Bacteroidia; o__Cytophagales; f__Microscillaceae; g__unclassified_Microscillaceae; s__unclassified_Microscillaceae
OTU1803	10	15	16	k__Bacteria; p__Bacteroidota; c__Bacteroidia; o__Sphingobacteriales; f__env.OPS_17; g__unclassified_env.OPS_17; s__unclassified_env.OPS_17
OTU1804	14	18	8	k__Bacteria; p__unclassified_Bacteria; c__unclassified_Bacteria; o__unclassified_Bacteria; f__unclassified_Bacteria; g__unclassified_Bacteria; s__unclassified_Bacteria
OTU1805	26	24	20	k__Bacteria; p__Methylomirabilota; c__Methylomirabilia; o__Rokubacteriales; f__uncultured_Firmicutes_bacterium; g__uncultured_Firmicutes_bacterium; s__uncultured_Firmicutes_bacterium
OTU1806	3	7	2	k__Bacteria; p__Myxococcota; c__Myxococcia; o__Myxococcales; f__Anaeromyxobacteraceae; g__Anaeromyxobacter; s__unclassified_Anaeromyxobacter
OTU1807	26	3	14	k__Bacteria; p__Bacteroidota; c__Bacteroidia; o__unclassified_Bacteroidia; f__unclassified_Bacteroidia; g__unclassified_Bacteroidia; s__unclassified_Bacteroidia
OTU1808	25	31	6	k__Bacteria; p__Verrucomicrobiota; c__Verrucomicrobiae; o__Verrucomicrobiales; f__Rubritaleaceae; g__Luteolibacter; s__Luteolibacter_flavescens
OTU1809	104	116	110	k__Bacteria; p__Chloroflexi; c__unclassified_Chloroflexi; o__unclassified_Chloroflexi; f__unclassified_Chloroflexi; g__unclassified_Chloroflexi; s__unclassified_Chloroflexi
OTU181	201	234	206	k__Bacteria; p__Acidobacteriota; c__Vicinamibacteria; o__Vicinamibacterales; f__Vicinamibacteraceae; g__unclassified_Vicinamibacteraceae; s__unclassified_Vicinamibacteraceae
OTU1810	9	27	10	k__Bacteria; p__Methylomirabilota; c__Methylomirabilia; o__Rokubacteriales; f__WX65; g__unclassified_WX65; s__unclassified_WX65
OTU1811	8	8	7	k__Bacteria; p__Proteobacteria; c__Alphaproteobacteria; o__Kiloniellales; f__Fodinicurvataceae; g__unclassified_Fodinicurvataceae; s__uncultured_Alphaproteobacteria_bacterium
OTU1812	5	22	5	k__Bacteria; p__Bdellovibrionota; c__Bdellovibrionia; o__Bdellovibrionales; f__Bdellovibrionaceae; g__OM27_clade; s__uncultured_Myxococcales_bacterium
OTU1813	13	8	7	k__Bacteria; p__Chloroflexi; c__Dehalococcoidia; o__SAR202_clade; f__uncultured_Chloroflexi_bacterium; g__uncultured_Chloroflexi_bacterium; s__uncultured_Chloroflexi_bacterium
OTU1814	16	8	14	k__Bacteria; p__unclassified_Bacteria; c__unclassified_Bacteria; o__unclassified_Bacteria; f__unclassified_Bacteria; g__unclassified_Bacteria; s__unclassified_Bacteria
OTU1815	16	21	23	k__Bacteria; p__Chloroflexi; c__Anaerolineae; o__SBR1031; f__A4b; g__unclassified_A4b; s__unclassified_A4b
OTU1816	7	4	8	k__Bacteria; p__Desulfobacterota; c__Desulfuromonadia; o__PB19; f__uncultured_delta_proteobacterium; g__uncultured_delta_proteobacterium; s__uncultured_delta_proteobacterium
OTU1817	4	12	1	k__Bacteria; p__Chloroflexi; c__Anaerolineae; o__SBR1031; f__unclassified_SBR1031; g__unclassified_SBR1031; s__unclassified_SBR1031
OTU1818	3	1	7	k__Bacteria; p__Proteobacteria; c__Gammaproteobacteria; o__Salinisphaerales; f__Solimonadaceae; g__unclassified_Solimonadaceae; s__unclassified_Solimonadaceae
OTU1819	23	27	22	k__Bacteria; p__unclassified_Bacteria; c__unclassified_Bacteria; o__unclassified_Bacteria; f__unclassified_Bacteria; g__unclassified_Bacteria; s__unclassified_Bacteria
OTU182	335	368	427	k__Bacteria; p__Acidobacteriota; c__Vicinamibacteria; o__Vicinamibacterales; f__Vicinamibacteraceae; g__unclassified_Vicinamibacteraceae; s__unclassified_Vicinamibacteraceae
OTU1820	3	6	8	k__Bacteria; p__Chloroflexi; c__Anaerolineae; o__SBR1031; f__A4b; g__unclassified_A4b; s__unclassified_A4b
OTU1821	20	14	2	k__Bacteria; p__Bacteroidota; c__Bacteroidia; o__Chitinophagales; f__Chitinophagaceae; g__Terrimonas; s__unclassified_Terrimonas
OTU1822	4	5	4	k__Bacteria; p__Gemmatimonadota; c__unclassified_Gemmatimonadota; o__unclassified_Gemmatimonadota; f__unclassified_Gemmatimonadota; g__unclassified_Gemmatimonadota; s__unclassified_Gemmatimonadota
OTU1823	1	13	2	k__Bacteria; p__Proteobacteria; c__Alphaproteobacteria; o__unclassified_Alphaproteobacteria; f__unclassified_Alphaproteobacteria; g__unclassified_Alphaproteobacteria; s__unclassified_Alphaproteobacteria
OTU1824	38	10	18	k__Bacteria; p__Patescibacteria; c__Saccharimonadia; o__Saccharimonadales; f__Saccharimonadaceae; g__TM7a; s__unclassified_TM7a
OTU1825	2	11	1	k__Bacteria; p__Myxococcota; c__Polyangia; o__Haliangiales; f__Haliangiaceae; g__Haliangium; s__unclassified_Haliangium
OTU1826	6	10	0	k__Bacteria; p__Patescibacteria; c__Gracilibacteria; o__Candidatus_Abawacabacteria; f__unclassified_Candidatus_Abawacabacteria; g__unclassified_Candidatus_Abawacabacteria; s__unclassified_Candidatus_Abawacabacteria
OTU1827	3	1	8	k__Bacteria; p__Myxococcota; c__Polyangia; o__Polyangiales; f__Sandaracinaceae; g__unclassified_Sandaracinaceae; s__unclassified_Sandaracinaceae
OTU1828	7	4	18	k__Bacteria; p__Desulfobacterota; c__Desulfuromonadia; o__Desulfuromonadales; f__Desulfuromonadaceae; g__unclassified_Desulfuromonadaceae; s__unclassified_Desulfuromonadaceae
OTU1829	24	27	33	k__Bacteria; p__Entotheonellaeota; c__Entotheonellia; o__Entotheonellales; f__Entotheonellaceae; g__unclassified_Entotheonellaceae; s__unclassified_Entotheonellaceae
OTU183	72	117	99	k__Bacteria; p__Acidobacteriota; c__Acidobacteriae; o__Solibacterales; f__Solibacteraceae; g__Candidatus_Solibacter; s__unclassified_Candidatus_Solibacter
OTU1830	12	27	14	k__Bacteria; p__Myxococcota; c__Myxococcia; o__Myxococcales; f__Myxococcaceae; g__unclassified_Myxococcaceae; s__unclassified_Myxococcaceae
OTU1831	3	9	9	k__Bacteria; p__Patescibacteria; c__Saccharimonadia; o__Saccharimonadales; f__unclassified_Saccharimonadales; g__unclassified_Saccharimonadales; s__unclassified_Saccharimonadales
OTU1832	20	0	1	k__Bacteria; p__Firmicutes; c__Clostridia; o__Lachnospirales; f__Lachnospiraceae; g__unclassified_Lachnospiraceae; s__unclassified_Lachnospiraceae
OTU1833	14	0	0	k__Bacteria; p__Firmicutes; c__Clostridia; o__Oscillospirales; f__Oscillospiraceae; g__unclassified_Oscillospiraceae; s__unclassified_Oscillospiraceae
OTU1834	18	0	0	k__Bacteria; p__Bacteroidota; c__Bacteroidia; o__Bacteroidales; f__Rikenellaceae; g__Rikenella; s__unclassified_Rikenella
OTU1835	2	10	9	k__Bacteria; p__Bdellovibrionota; c__Bdellovibrionia; o__Bdellovibrionales; f__Bdellovibrionaceae; g__OM27_clade; s__unclassified_OM27_clade
OTU1836	12	12	30	k__Bacteria; p__Gemmatimonadota; c__Gemmatimonadetes; o__Gemmatimonadales; f__Gemmatimonadaceae; g__unclassified_Gemmatimonadaceae; s__unclassified_Gemmatimonadaceae
OTU1837	3	13	5	k__Bacteria; p__Chloroflexi; c__Anaerolineae; o__Ardenticatenales; f__unclassified_Ardenticatenales; g__unclassified_Ardenticatenales; s__unclassified_Ardenticatenales
OTU1838	6	7	8	k__Bacteria; p__Proteobacteria; c__Alphaproteobacteria; o__Caulobacterales; f__Caulobacteraceae; g__Brevundimonas; s__unclassified_Brevundimonas
OTU1839	1	28	6	k__Bacteria; p__Acidobacteriota; c__Holophagae; o__Subgroup_7; f__unclassified_Subgroup_7; g__unclassified_Subgroup_7; s__unclassified_Subgroup_7
OTU184	112	165	93	k__Bacteria; p__Proteobacteria; c__Alphaproteobacteria; o__Elsterales; f__unclassified_Elsterales; g__unclassified_Elsterales; s__unclassified_Elsterales
OTU1840	2	8	2	k__Bacteria; p__unclassified_Bacteria; c__unclassified_Bacteria; o__unclassified_Bacteria; f__unclassified_Bacteria; g__unclassified_Bacteria; s__unclassified_Bacteria
OTU1841	1	12	0	k__Bacteria; p__Proteobacteria; c__Gammaproteobacteria; o__Gammaproteobacteria_Incertae_Sedis; f__Unknown_Family; g__Candidatus_Berkiella; s__unclassified_Candidatus_Berkiella
OTU1842	0	8	7	k__Bacteria; p__Cyanobacteria; c__Cyanobacteriia; o__Cyanobacteriales; f__Nostocaceae; g__unclassified_Nostocaceae; s__unclassified_Nostocaceae
OTU1843	0	15	0	k__Bacteria; p__Patescibacteria; c__Saccharimonadia; o__Saccharimonadales; f__unclassified_Saccharimonadales; g__unclassified_Saccharimonadales; s__unclassified_Saccharimonadales
OTU1844	5	15	2	k__Bacteria; p__Acidobacteriota; c__Thermoanaerobaculia; o__Thermoanaerobaculales; f__Thermoanaerobaculaceae; g__Subgroup_10; s__uncultured_soil_bacterium
OTU1845	14	20	8	k__Bacteria; p__Myxococcota; c__Polyangia; o__Blfdi19; f__uncultured_soil_bacterium; g__uncultured_soil_bacterium; s__uncultured_soil_bacterium
OTU1846	9	10	2	k__Bacteria; p__Proteobacteria; c__Gammaproteobacteria; o__Burkholderiales; f__Rhodocyclaceae; g__unclassified_Rhodocyclaceae; s__unclassified_Rhodocyclaceae
OTU1847	3	26	0	k__Bacteria; p__Actinobacteriota; c__Actinobacteria; o__Micromonosporales; f__Micromonosporaceae; g__Phytomonospora; s__unclassified_Phytomonospora
OTU1848	0	7	19	k__Bacteria; p__Proteobacteria; c__Gammaproteobacteria; o__Enterobacterales; f__Idiomarinaceae; g__Idiomarina; s__unclassified_Idiomarina
OTU1849	7	13	11	k__Bacteria; p__Bacteroidota; c__Bacteroidia; o__Cytophagales; f__Microscillaceae; g__Ohtaekwangia; s__unclassified_Ohtaekwangia
OTU185	124	341	83	k__Bacteria; p__Myxococcota; c__Myxococcia; o__Myxococcales; f__Myxococcaceae; g__unclassified_Myxococcaceae; s__unclassified_Myxococcaceae
OTU1850	1	5	8	k__Bacteria; p__Gemmatimonadota; c__Gemmatimonadetes; o__Gemmatimonadales; f__Gemmatimonadaceae; g__unclassified_Gemmatimonadaceae; s__unclassified_Gemmatimonadaceae
OTU1851	21	41	58	k__Bacteria; p__Chloroflexi; c__Anaerolineae; o__Caldilineales; f__Caldilineaceae; g__unclassified_Caldilineaceae; s__unclassified_Caldilineaceae
OTU1852	5	8	5	k__Bacteria; p__Actinobacteriota; c__Actinobacteria; o__Micromonosporales; f__Micromonosporaceae; g__unclassified_Micromonosporaceae; s__unclassified_Micromonosporaceae
OTU1853	11	15	8	k__Bacteria; p__Gemmatimonadota; c__Gemmatimonadetes; o__Gemmatimonadales; f__Gemmatimonadaceae; g__Gemmatimonas; s__unclassified_Gemmatimonas
OTU1854	5	10	0	k__Bacteria; p__Proteobacteria; c__Alphaproteobacteria; o__Acetobacterales; f__Acetobacteraceae; g__unclassified_Acetobacteraceae; s__unclassified_Acetobacteraceae
OTU1855	0	10	0	k__Bacteria; p__Firmicutes; c__Clostridia; o__Lachnospirales; f__Lachnospiraceae; g__Lachnospiraceae_UCG_010; s__unclassified_Lachnospiraceae_UCG_010
OTU1856	5	26	1	k__Bacteria; p__Actinobacteriota; c__Thermoleophilia; o__Solirubrobacterales; f__Solirubrobacteraceae; g__Conexibacter; s__unclassified_Conexibacter
OTU1857	12	20	21	k__Bacteria; p__Myxococcota; c__Polyangia; o__Polyangiales; f__Sandaracinaceae; g__unclassified_Sandaracinaceae; s__unclassified_Sandaracinaceae
OTU1858	2	8	13	k__Bacteria; p__Methylomirabilota; c__Methylomirabilia; o__Rokubacteriales; f__uncultured_Firmicutes_bacterium; g__uncultured_Firmicutes_bacterium; s__uncultured_Firmicutes_bacterium
OTU1859	11	12	10	k__Bacteria; p__Chloroflexi; c__Anaerolineae; o__Ardenticatenales; f__unclassified_Ardenticatenales; g__uncultured_archaeon; s__unclassified_Ardenticatenales
OTU186	199	211	105	k__Bacteria; p__Actinobacteriota; c__Actinobacteria; o__Propionibacteriales; f__Nocardioidaceae; g__Kribbella; s__unclassified_Kribbella
OTU1860	3	10	0	k__Bacteria; p__Cyanobacteria; c__Cyanobacteriia; o__Cyanobacteriales; f__Nostocaceae; g__Nostoc_PCC_7524; s__unclassified_Nostoc_PCC_7524
OTU1861	2	26	0	k__Bacteria; p__Chloroflexi; c__Anaerolineae; o__SBR1031; f__uncultured_soil_bacterium; g__uncultured_soil_bacterium; s__uncultured_soil_bacterium
OTU1862	1	18	3	k__Bacteria; p__Acidobacteriota; c__Acidobacteriae; o__Acidobacteriales; f__unclassified_Acidobacteriales; g__unclassified_Acidobacteriales; s__unclassified_Acidobacteriales
OTU1863	0	0	13	k__Bacteria; p__Desulfobacterota; c__Desulfuromonadia; o__Geobacterales; f__Geobacteraceae; g__Citrifermentans; s__unclassified_Citrifermentans
OTU1864	0	0	20	k__Bacteria; p__Proteobacteria; c__Alphaproteobacteria; o__Thalassobaculales; f__unclassified_Thalassobaculales; g__unclassified_Thalassobaculales; s__unclassified_Thalassobaculales
OTU1865	0	0	12	k__Bacteria; p__Cyanobacteria; c__Cyanobacteriia; o__Leptolyngbyales; f__Leptolyngbyaceae; g__Pantalinema; s__Pantanalinema_rosaneae
OTU1866	0	1	23	k__Bacteria; p__Bacteroidota; c__Bacteroidia; o__Chitinophagales; f__Saprospiraceae; g__unclassified_Saprospiraceae; s__unclassified_Saprospiraceae
OTU1867	0	1	12	k__Bacteria; p__Myxococcota; c__Polyangia; o__Nannocystales; f__Nannocystaceae; g__Nannocystis; s__unclassified_Nannocystis
OTU1868	7	3	5	k__Bacteria; p__Planctomycetota; c__Phycisphaerae; o__Phycisphaerales; f__Phycisphaeraceae; g__AKYG587; s__unclassified_AKYG587
OTU1869	2	4	3	k__Bacteria; p__Proteobacteria; c__Gammaproteobacteria; o__Gammaproteobacteria_Incertae_Sedis; f__Unknown_Family; g__Candidatus_Berkiella; s__Ectothiorhodospira_sp._enrichment_culture
OTU187	138	147	149	k__Bacteria; p__Proteobacteria; c__Alphaproteobacteria; o__Rhizobiales; f__KF_JG30_B3; g__unclassified_KF_JG30_B3; s__unclassified_KF_JG30_B3
OTU1870	7	5	5	k__Bacteria; p__unclassified_Bacteria; c__unclassified_Bacteria; o__unclassified_Bacteria; f__unclassified_Bacteria; g__unclassified_Bacteria; s__unclassified_Bacteria
OTU1871	5	2	2	k__Bacteria; p__Chloroflexi; c__Anaerolineae; o__Anaerolineales; f__Anaerolineaceae; g__unclassified_Anaerolineaceae; s__uncultured_Chloroflexi_bacterium
OTU1872	7	11	8	k__Bacteria; p__Gemmatimonadota; c__Gemmatimonadetes; o__Gemmatimonadales; f__Gemmatimonadaceae; g__unclassified_Gemmatimonadaceae; s__unclassified_Gemmatimonadaceae
OTU1873	11	20	8	k__Bacteria; p__Acidobacteriota; c__Thermoanaerobaculia; o__Thermoanaerobaculales; f__Thermoanaerobaculaceae; g__Subgroup_10; s__unclassified_Subgroup_10
OTU1874	12	14	2	k__Bacteria; p__Acidobacteriota; c__Acidobacteriae; o__Solibacterales; f__Solibacteraceae; g__Candidatus_Solibacter; s__unclassified_Candidatus_Solibacter
OTU1875	4	7	6	k__Bacteria; p__unclassified_Bacteria; c__unclassified_Bacteria; o__unclassified_Bacteria; f__unclassified_Bacteria; g__unclassified_Bacteria; s__unclassified_Bacteria
OTU1876	9	0	17	k__Bacteria; p__Gemmatimonadota; c__Longimicrobia; o__Longimicrobiales; f__Longimicrobiaceae; g__unclassified_Longimicrobiaceae; s__unclassified_Longimicrobiaceae
OTU1877	28	11	10	k__Bacteria; p__Acidobacteriota; c__Vicinamibacteria; o__Vicinamibacterales; f__unclassified_Vicinamibacterales; g__unclassified_Vicinamibacterales; s__unclassified_Vicinamibacterales
OTU1878	5	5	4	k__Bacteria; p__Patescibacteria; c__Saccharimonadia; o__Saccharimonadales; f__uncultured_Candidatus_Saccharibacteria_bacterium; g__uncultured_Candidatus_Saccharibacteria_bacterium; s__uncultured_Candidatus_Saccharibacteria_bacterium
OTU1879	11	7	5	k__Bacteria; p__unclassified_Bacteria; c__unclassified_Bacteria; o__unclassified_Bacteria; f__unclassified_Bacteria; g__unclassified_Bacteria; s__unclassified_Bacteria
OTU188	163	233	149	k__Bacteria; p__Acidobacteriota; c__Vicinamibacteria; o__Vicinamibacterales; f__unclassified_Vicinamibacterales; g__unclassified_Vicinamibacterales; s__unclassified_Vicinamibacterales
OTU1880	5	7	11	k__Bacteria; p__Bacteroidota; c__Kapabacteria; o__Kapabacteriales; f__unclassified_Kapabacteriales; g__unclassified_Kapabacteriales; s__unclassified_Kapabacteriales
OTU1881	5	4	0	k__Bacteria; p__Myxococcota; c__Polyangia; o__Haliangiales; f__Haliangiaceae; g__Haliangium; s__unclassified_Haliangium
OTU1882	7	14	5	k__Bacteria; p__Chloroflexi; c__Anaerolineae; o__SBR1031; f__uncultured_soil_bacterium; g__uncultured_soil_bacterium; s__uncultured_soil_bacterium
OTU1883	11	3	1	k__Bacteria; p__Hydrogenedentes; c__Hydrogenedentia; o__Hydrogenedentiales; f__Hydrogenedensaceae; g__unclassified_Hydrogenedensaceae; s__unclassified_Hydrogenedensaceae
OTU1884	10	9	13	k__Bacteria; p__Chloroflexi; c__Chloroflexia; o__Chloroflexales; f__Chloroflexaceae; g__unclassified_Chloroflexaceae; s__unclassified_Chloroflexaceae
OTU1885	5	10	6	k__Bacteria; p__Acidobacteriota; c__Acidobacteriae; o__Bryobacterales; f__Bryobacteraceae; g__Bryobacter; s__unclassified_Bryobacter
OTU1886	1	8	4	k__Bacteria; p__Bacteroidota; c__Bacteroidia; o__Flavobacteriales; f__Flavobacteriaceae; g__Flavobacterium; s__Flavobacterium_sp._IGB_4_14
OTU1887	1	1	11	k__Bacteria; p__Cyanobacteria; c__Cyanobacteriia; o__Cyanobacteriales; f__unclassified_Cyanobacteriales; g__uncultured_Cyanobacterium_sp.; s__unclassified_Cyanobacteriales
OTU1888	9	2	10	k__Bacteria; p__unclassified_Bacteria; c__unclassified_Bacteria; o__unclassified_Bacteria; f__unclassified_Bacteria; g__unclassified_Bacteria; s__unclassified_Bacteria
OTU1889	12	14	11	k__Bacteria; p__Myxococcota; c__Polyangia; o__Polyangiales; f__BIrii41; g__unclassified_BIrii41; s__unclassified_BIrii41
OTU189	21	149	19	k__Bacteria; p__Patescibacteria; c__Saccharimonadia; o__Saccharimonadales; f__uncultured_Candidatus_Saccharibacteria_bacterium; g__uncultured_Candidatus_Saccharibacteria_bacterium; s__uncultured_Candidatus_Saccharibacteria_bacterium
OTU1890	31	31	28	k__Bacteria; p__Chloroflexi; c__Anaerolineae; o__SBR1031; f__A4b; g__unclassified_A4b; s__unclassified_A4b
OTU1891	71	91	63	k__Bacteria; p__Proteobacteria; c__Gammaproteobacteria; o__Burkholderiales; f__Comamonadaceae; g__unclassified_Comamonadaceae; s__unclassified_Comamonadaceae
OTU1892	16	8	41	k__Bacteria; p__Myxococcota; c__Polyangia; o__Polyangiales; f__BIrii41; g__unclassified_BIrii41; s__unclassified_BIrii41
OTU1893	9	0	2	k__Bacteria; p__Patescibacteria; c__Saccharimonadia; o__Saccharimonadales; f__uncultured_Candidatus_Saccharibacteria_bacterium; g__uncultured_Candidatus_Saccharibacteria_bacterium; s__uncultured_Candidatus_Saccharibacteria_bacterium
OTU1894	25	9	21	k__Bacteria; p__Proteobacteria; c__Gammaproteobacteria; o__Burkholderiales; f__Hydrogenophilaceae; g__Thiobacillus; s__unclassified_Thiobacillus
OTU1895	11	20	23	k__Bacteria; p__Actinobacteriota; c__Thermoleophilia; o__Gaiellales; f__unclassified_Gaiellales; g__unclassified_Gaiellales; s__unclassified_Gaiellales
OTU1896	5	11	1	k__Bacteria; p__Acidobacteriota; c__Vicinamibacteria; o__Vicinamibacterales; f__unclassified_Vicinamibacterales; g__unclassified_Vicinamibacterales; s__unclassified_Vicinamibacterales
OTU1897	7	1	2	k__Bacteria; p__Actinobacteriota; c__Thermoleophilia; o__Solirubrobacterales; f__67_14; g__unclassified_67_14; s__unclassified_67_14
OTU1898	7	5	9	k__Bacteria; p__Dadabacteria; c__Dadabacteriia; o__Dadabacteriales; f__uncultured_soil_bacterium; g__uncultured_soil_bacterium; s__uncultured_soil_bacterium
OTU1899	10	9	4	k__Bacteria; p__Myxococcota; c__Myxococcia; o__Myxococcales; f__Myxococcaceae; g__unclassified_Myxococcaceae; s__unclassified_Myxococcaceae
OTU19	762	885	703	k__Bacteria; p__Proteobacteria; c__Gammaproteobacteria; o__Burkholderiales; f__Nitrosomonadaceae; g__MND1; s__unclassified_MND1
OTU190	42	38	186	k__Bacteria; p__Myxococcota; c__Polyangia; o__Polyangiales; f__unclassified_Polyangiales; g__unclassified_Polyangiales; s__unclassified_Polyangiales
OTU1900	40	42	26	k__Bacteria; p__Proteobacteria; c__Alphaproteobacteria; o__Rhizobiales; f__Rhizobiales_Incertae_Sedis; g__unclassified_Rhizobiales_Incertae_Sedis; s__unclassified_Rhizobiales_Incertae_Sedis
OTU1901	10	0	3	k__Bacteria; p__Chloroflexi; c__Anaerolineae; o__Anaerolineales; f__Anaerolineaceae; g__unclassified_Anaerolineaceae; s__unclassified_Anaerolineaceae
OTU1902	4	4	1	k__Bacteria; p__unclassified_Bacteria; c__unclassified_Bacteria; o__unclassified_Bacteria; f__unclassified_Bacteria; g__unclassified_Bacteria; s__unclassified_Bacteria
OTU1903	14	1	1	k__Bacteria; p__Chloroflexi; c__Anaerolineae; o__SBR1031; f__A4b; g__unclassified_A4b; s__unclassified_A4b
OTU1904	11	3	9	k__Bacteria; p__Acidobacteriota; c__Acidobacteriae; o__Bryobacterales; f__Bryobacteraceae; g__Bryobacter; s__unclassified_Bryobacter
OTU1905	35	20	16	k__Bacteria; p__Verrucomicrobiota; c__Verrucomicrobiae; o__Chthoniobacterales; f__Chthoniobacteraceae; g__Candidatus_Udaeobacter; s__uncultured_Prosthecobacter_sp.
OTU1906	15	13	7	k__Bacteria; p__Chloroflexi; c__Anaerolineae; o__Caldilineales; f__Caldilineaceae; g__Litorilinea; s__unclassified_Litorilinea
OTU1907	6	12	10	k__Bacteria; p__Myxococcota; c__Polyangia; o__Haliangiales; f__Haliangiaceae; g__Haliangium; s__unclassified_Haliangium
OTU1908	15	7	5	k__Bacteria; p__Proteobacteria; c__Alphaproteobacteria; o__unclassified_Alphaproteobacteria; f__uncultured_Rhodobacteraceae_bacterium; g__unclassified_Alphaproteobacteria; s__unclassified_Alphaproteobacteria
OTU1909	7	5	4	k__Bacteria; p__Bacteroidota; c__Bacteroidia; o__Sphingobacteriales; f__env.OPS_17; g__unclassified_env.OPS_17; s__unclassified_env.OPS_17
OTU191	162	110	89	k__Bacteria; p__Bacteroidota; c__Bacteroidia; o__Cytophagales; f__Microscillaceae; g__Ohtaekwangia; s__unclassified_Ohtaekwangia
OTU1910	14	10	5	k__Bacteria; p__Bacteroidota; c__Bacteroidia; o__Chitinophagales; f__unclassified_Chitinophagales; g__unclassified_Chitinophagales; s__unclassified_Chitinophagales
OTU1911	36	24	21	k__Bacteria; p__Proteobacteria; c__Alphaproteobacteria; o__Rhizobiales; f__Methyloligellaceae; g__unclassified_Methyloligellaceae; s__unclassified_Methyloligellaceae
OTU1912	7	13	1	k__Bacteria; p__unclassified_Bacteria; c__unclassified_Bacteria; o__unclassified_Bacteria; f__unclassified_Bacteria; g__unclassified_Bacteria; s__unclassified_Bacteria
OTU1913	19	14	13	k__Bacteria; p__Myxococcota; c__Polyangia; o__Polyangiales; f__Sandaracinaceae; g__Sandaracinus; s__unclassified_Sandaracinus
OTU1914	18	9	21	k__Bacteria; p__Bacteroidota; c__Bacteroidia; o__Sphingobacteriales; f__env.OPS_17; g__unclassified_env.OPS_17; s__unclassified_env.OPS_17
OTU1915	3	3	5	k__Bacteria; p__unclassified_Bacteria; c__unclassified_Bacteria; o__unclassified_Bacteria; f__unclassified_Bacteria; g__unclassified_Bacteria; s__unclassified_Bacteria
OTU1916	5	16	12	k__Bacteria; p__Actinobacteriota; c__Thermoleophilia; o__Gaiellales; f__unclassified_Gaiellales; g__unclassified_Gaiellales; s__unclassified_Gaiellales
OTU1917	45	34	56	k__Bacteria; p__Gemmatimonadota; c__Longimicrobia; o__Longimicrobiales; f__Longimicrobiaceae; g__unclassified_Longimicrobiaceae; s__unclassified_Longimicrobiaceae
OTU1918	9	7	11	k__Bacteria; p__Bacteroidota; c__Bacteroidia; o__Sphingobacteriales; f__AKYH767; g__unclassified_AKYH767; s__unclassified_AKYH767
OTU1919	7	4	3	k__Bacteria; p__Patescibacteria; c__Saccharimonadia; o__Saccharimonadales; f__LWQ8; g__unclassified_LWQ8; s__unclassified_LWQ8
OTU192	62	102	43	k__Bacteria; p__Gemmatimonadota; c__Gemmatimonadetes; o__Gemmatimonadales; f__Gemmatimonadaceae; g__unclassified_Gemmatimonadaceae; s__uncultured_Gemmatimonadetes_bacterium
OTU1920	5	7	0	k__Bacteria; p__Myxococcota; c__Polyangia; o__Polyangiales; f__Sandaracinaceae; g__Sandaracinus; s__unclassified_Sandaracinus
OTU1921	17	16	27	k__Bacteria; p__Myxococcota; c__Polyangia; o__Polyangiales; f__BIrii41; g__unclassified_BIrii41; s__unclassified_BIrii41
OTU1922	6	10	4	k__Bacteria; p__unclassified_Bacteria; c__unclassified_Bacteria; o__unclassified_Bacteria; f__unclassified_Bacteria; g__unclassified_Bacteria; s__unclassified_Bacteria
OTU1923	17	8	1	k__Bacteria; p__Myxococcota; c__Polyangia; o__Nannocystales; f__Nannocystaceae; g__unclassified_Nannocystaceae; s__unclassified_Nannocystaceae
OTU1924	3	6	7	k__Bacteria; p__unclassified_Bacteria; c__unclassified_Bacteria; o__unclassified_Bacteria; f__unclassified_Bacteria; g__unclassified_Bacteria; s__unclassified_Bacteria
OTU1925	7	13	8	k__Bacteria; p__unclassified_Bacteria; c__unclassified_Bacteria; o__unclassified_Bacteria; f__unclassified_Bacteria; g__unclassified_Bacteria; s__unclassified_Bacteria
OTU1926	9	4	26	k__Bacteria; p__Actinobacteriota; c__Actinobacteria; o__Pseudonocardiales; f__Pseudonocardiaceae; g__Actinomycetospora; s__unclassified_Actinomycetospora
OTU1927	2	9	9	k__Bacteria; p__Bacteroidota; c__Bacteroidia; o__Cytophagales; f__Cytophagaceae; g__Sporocytophaga; s__uncultured_Cytophaga_sp.
OTU1928	5	10	5	k__Bacteria; p__Gemmatimonadota; c__unclassified_Gemmatimonadota; o__unclassified_Gemmatimonadota; f__unclassified_Gemmatimonadota; g__unclassified_Gemmatimonadota; s__unclassified_Gemmatimonadota
OTU1929	6	5	2	k__Bacteria; p__Actinobacteriota; c__Acidimicrobiia; o__IMCC26256; f__uncultured_actinobacterium; g__uncultured_actinobacterium; s__uncultured_actinobacterium
OTU193	66	90	76	k__Bacteria; p__Proteobacteria; c__Gammaproteobacteria; o__Burkholderiales; f__Gallionellaceae; g__Candidatus_Nitrotoga; s__unclassified_Candidatus_Nitrotoga
OTU1930	20	0	4	k__Bacteria; p__unclassified_Bacteria; c__unclassified_Bacteria; o__unclassified_Bacteria; f__unclassified_Bacteria; g__unclassified_Bacteria; s__unclassified_Bacteria
OTU1931	2	12	15	k__Bacteria; p__Bdellovibrionota; c__Oligoflexia; o__0319_6G20; f__uncultured_Roseobacter_sp.; g__uncultured_Roseobacter_sp.; s__uncultured_Roseobacter_sp.
OTU1932	12	13	9	k__Bacteria; p__Proteobacteria; c__Gammaproteobacteria; o__Burkholderiales; f__Nitrosomonadaceae; g__966_1; s__uncultured_beta_proteobacterium
OTU1933	3	8	15	k__Bacteria; p__Bacteroidota; c__Bacteroidia; o__Sphingobacteriales; f__env.OPS_17; g__unclassified_env.OPS_17; s__unclassified_env.OPS_17
OTU1934	11	10	6	k__Bacteria; p__unclassified_Bacteria; c__unclassified_Bacteria; o__unclassified_Bacteria; f__unclassified_Bacteria; g__unclassified_Bacteria; s__unclassified_Bacteria
OTU1935	5	0	4	k__Bacteria; p__Proteobacteria; c__Alphaproteobacteria; o__Defluviicoccales; f__Defluviicoccaceae; g__Defluviicoccus; s__unclassified_Defluviicoccus
OTU1936	5	11	0	k__Bacteria; p__Chloroflexi; c__Chloroflexia; o__Thermomicrobiales; f__JG30_KF_CM45; g__unclassified_JG30_KF_CM45; s__unclassified_JG30_KF_CM45
OTU1937	11	8	8	k__Bacteria; p__Chloroflexi; c__Anaerolineae; o__Anaerolineales; f__Anaerolineaceae; g__unclassified_Anaerolineaceae; s__unclassified_Anaerolineaceae
OTU1938	6	2	9	k__Bacteria; p__Campylobacterota; c__Campylobacteria; o__Campylobacterales; f__Sulfurimonadaceae; g__Sulfuricurvum; s__unclassified_Sulfuricurvum
OTU1939	17	22	9	k__Bacteria; p__Chloroflexi; c__Chloroflexia; o__Thermomicrobiales; f__AKYG1722; g__unclassified_AKYG1722; s__unclassified_AKYG1722
OTU194	31	1	219	k__Bacteria; p__Bacteroidota; c__Bacteroidia; o__Flavobacteriales; f__Flavobacteriaceae; g__Flavobacterium; s__unclassified_Flavobacterium
OTU1940	28	14	42	k__Bacteria; p__Actinobacteriota; c__Actinobacteria; o__Kineosporiales; f__Kineosporiaceae; g__Quadrisphaera; s__unclassified_Quadrisphaera
OTU1941	20	17	16	k__Bacteria; p__Proteobacteria; c__Alphaproteobacteria; o__Defluviicoccales; f__Defluviicoccaceae; g__Defluviicoccus; s__unclassified_Defluviicoccus
OTU1942	3	10	4	k__Bacteria; p__unclassified_Bacteria; c__unclassified_Bacteria; o__unclassified_Bacteria; f__unclassified_Bacteria; g__unclassified_Bacteria; s__unclassified_Bacteria
OTU1943	13	12	5	k__Bacteria; p__Gemmatimonadota; c__Gemmatimonadetes; o__Gemmatimonadales; f__Gemmatimonadaceae; g__unclassified_Gemmatimonadaceae; s__Gemmatimonadetes_bacterium_LX87
OTU1944	35	31	19	k__Bacteria; p__Proteobacteria; c__Gammaproteobacteria; o__Burkholderiales; f__SC_I_84; g__unclassified_SC_I_84; s__unclassified_SC_I_84
OTU1945	7	8	0	k__Bacteria; p__Bdellovibrionota; c__Bdellovibrionia; o__Bdellovibrionales; f__Bdellovibrionaceae; g__Bdellovibrio; s__uncultured_gamma_proteobacterium
OTU1946	10	7	7	k__Bacteria; p__Actinobacteriota; c__Acidimicrobiia; o__Microtrichales; f__unclassified_Microtrichales; g__unclassified_Microtrichales; s__unclassified_Microtrichales
OTU1947	15	5	5	k__Bacteria; p__Myxococcota; c__Myxococcia; o__Myxococcales; f__Vulgatibacteraceae; g__Vulgatibacter; s__unclassified_Vulgatibacter
OTU1948	6	11	10	k__Bacteria; p__Proteobacteria; c__Alphaproteobacteria; o__Acetobacterales; f__Acetobacteraceae; g__unclassified_Acetobacteraceae; s__unclassified_Acetobacteraceae
OTU1949	23	18	15	k__Bacteria; p__Chloroflexi; c__Chloroflexia; o__Chloroflexales; f__Roseiflexaceae; g__unclassified_Roseiflexaceae; s__uncultured_Chloroflexi_bacterium
OTU195	71	98	97	k__Bacteria; p__Acidobacteriota; c__Blastocatellia; o__11_24; f__uncultured_Acidobacteriales_bacterium; g__uncultured_Acidobacteriales_bacterium; s__uncultured_Acidobacteriales_bacterium
OTU1950	7	11	7	k__Bacteria; p__Proteobacteria; c__Alphaproteobacteria; o__Rhizobiales; f__Beijerinckiaceae; g__Microvirga; s__unclassified_Microvirga
OTU1951	7	17	5	k__Bacteria; p__Chloroflexi; c__Chloroflexia; o__Thermomicrobiales; f__AKYG1722; g__unclassified_AKYG1722; s__unclassified_AKYG1722
OTU1952	8	17	9	k__Bacteria; p__Chloroflexi; c__unclassified_Chloroflexi; o__unclassified_Chloroflexi; f__unclassified_Chloroflexi; g__unclassified_Chloroflexi; s__unclassified_Chloroflexi
OTU1953	6	3	1	k__Bacteria; p__Acidobacteriota; c__Vicinamibacteria; o__Vicinamibacterales; f__Vicinamibacteraceae; g__Luteitalea; s__unclassified_Luteitalea
OTU1954	9	13	13	k__Bacteria; p__Chloroflexi; c__Anaerolineae; o__SBR1031; f__unclassified_SBR1031; g__unclassified_SBR1031; s__unclassified_SBR1031
OTU1955	10	4	1	k__Bacteria; p__Dependentiae; c__Babeliae; o__Babeliales; f__Vermiphilaceae; g__uncultured_soil_bacterium; s__uncultured_soil_bacterium
OTU1956	12	13	9	k__Bacteria; p__Proteobacteria; c__Gammaproteobacteria; o__Burkholderiales; f__SC_I_84; g__unclassified_SC_I_84; s__unclassified_SC_I_84
OTU1957	10	5	6	k__Bacteria; p__unclassified_Bacteria; c__unclassified_Bacteria; o__unclassified_Bacteria; f__unclassified_Bacteria; g__unclassified_Bacteria; s__unclassified_Bacteria
OTU1958	16	14	6	k__Bacteria; p__Proteobacteria; c__Gammaproteobacteria; o__Burkholderiales; f__Oxalobacteraceae; g__Noviherbaspirillum; s__Noviherbaspirillum_malthae
OTU1959	15	27	14	k__Bacteria; p__Proteobacteria; c__Gammaproteobacteria; o__Acidiferrobacterales; f__Acidiferrobacteraceae; g__Sulfurifustis; s__unclassified_Sulfurifustis
OTU196	125	75	116	k__Bacteria; p__Chloroflexi; c__Anaerolineae; o__SBR1031; f__uncultured_Gemmatimonadetes_bacterium; g__uncultured_Gemmatimonadetes_bacterium; s__uncultured_Gemmatimonadetes_bacterium
OTU1960	13	5	2	k__Bacteria; p__Proteobacteria; c__Gammaproteobacteria; o__Diplorickettsiales; f__Diplorickettsiaceae; g__Aquicella; s__uncultured_soil_bacterium
OTU1961	22	11	7	k__Bacteria; p__Proteobacteria; c__Alphaproteobacteria; o__Dongiales; f__Dongiaceae; g__Dongia; s__unclassified_Dongia
OTU1962	7	9	6	k__Bacteria; p__Bacteroidota; c__Bacteroidia; o__Sphingobacteriales; f__AKYH767; g__unclassified_AKYH767; s__unclassified_AKYH767
OTU1963	11	4	8	k__Bacteria; p__Proteobacteria; c__Gammaproteobacteria; o__Xanthomonadales; f__Rhodanobacteraceae; g__Dyella; s__unclassified_Dyella
OTU1964	21	7	8	k__Bacteria; p__Acidobacteriota; c__Holophagae; o__Subgroup_7; f__unclassified_Subgroup_7; g__unclassified_Subgroup_7; s__unclassified_Subgroup_7
OTU1965	30	15	31	k__Bacteria; p__Myxococcota; c__Polyangia; o__Haliangiales; f__Haliangiaceae; g__Haliangium; s__unclassified_Haliangium
OTU1966	8	15	9	k__Bacteria; p__Proteobacteria; c__Alphaproteobacteria; o__Tistrellales; f__Geminicoccaceae; g__unclassified_Geminicoccaceae; s__unclassified_Geminicoccaceae
OTU1967	11	13	11	k__Bacteria; p__Acidobacteriota; c__Vicinamibacteria; o__Vicinamibacterales; f__unclassified_Vicinamibacterales; g__uncultured_Acidobacteriales_bacterium; s__unclassified_Vicinamibacterales
OTU1968	7	10	6	k__Bacteria; p__Bacteroidota; c__Bacteroidia; o__Flavobacteriales; f__Crocinitomicaceae; g__Fluviicola; s__Bacteroidetes_bacterium
OTU1969	7	6	5	k__Bacteria; p__Bacteroidota; c__Bacteroidia; o__Sphingobacteriales; f__AKYH767; g__unclassified_AKYH767; s__unclassified_AKYH767
OTU197	87	102	107	k__Bacteria; p__Bacteroidota; c__Bacteroidia; o__Cytophagales; f__Microscillaceae; g__unclassified_Microscillaceae; s__uncultured_soil_bacterium
OTU1970	4	5	2	k__Bacteria; p__unclassified_Bacteria; c__unclassified_Bacteria; o__unclassified_Bacteria; f__unclassified_Bacteria; g__unclassified_Bacteria; s__unclassified_Bacteria
OTU1971	9	6	16	k__Bacteria; p__Proteobacteria; c__Alphaproteobacteria; o__Rhizobiales; f__Beijerinckiaceae; g__unclassified_Beijerinckiaceae; s__unclassified_Beijerinckiaceae
OTU1972	19	12	2	k__Bacteria; p__Chloroflexi; c__Chloroflexia; o__Chloroflexales; f__Roseiflexaceae; g__unclassified_Roseiflexaceae; s__unclassified_Roseiflexaceae
OTU1973	13	3	4	k__Bacteria; p__unclassified_Bacteria; c__unclassified_Bacteria; o__unclassified_Bacteria; f__unclassified_Bacteria; g__unclassified_Bacteria; s__unclassified_Bacteria
OTU1974	7	7	21	k__Bacteria; p__Bacteroidota; c__Bacteroidia; o__Chitinophagales; f__Chitinophagaceae; g__Terrimonas; s__unclassified_Terrimonas
OTU1975	9	9	7	k__Bacteria; p__Patescibacteria; c__Parcubacteria; o__Candidatus_Doudnabacteria; f__Candidatus_Doudnabacteria_bacterium_RIFCSPLOWO2_02_FULL_48_13; g__unclassified_Candidatus_Doudnabacteria_bacterium_RIFCSPLOWO2_02_FULL_48_13; s__unclassified_Candidatus_Doudnabacteria_bacterium_RIFCSPLOWO2_02_FULL_48_13
OTU1976	12	13	10	k__Bacteria; p__Gemmatimonadota; c__Gemmatimonadetes; o__Gemmatimonadales; f__Gemmatimonadaceae; g__Gemmatimonas; s__unclassified_Gemmatimonas
OTU1977	7	1	6	k__Bacteria; p__unclassified_Bacteria; c__unclassified_Bacteria; o__unclassified_Bacteria; f__unclassified_Bacteria; g__unclassified_Bacteria; s__unclassified_Bacteria
OTU1978	4	2	6	k__Bacteria; p__Chloroflexi; c__Anaerolineae; o__SBR1031; f__uncultured_Caldilineaceae_bacterium; g__uncultured_Caldilineaceae_bacterium; s__uncultured_Caldilineaceae_bacterium
OTU1979	45	36	25	k__Bacteria; p__Chloroflexi; c__Chloroflexia; o__Chloroflexales; f__Roseiflexaceae; g__unclassified_Roseiflexaceae; s__unclassified_Roseiflexaceae
OTU198	308	2	0	k__Bacteria; p__Bacteroidota; c__Bacteroidia; o__Bacteroidales; f__Bacteroidaceae; g__Bacteroides; s__unclassified_Bacteroides
OTU1980	30	30	18	k__Bacteria; p__Proteobacteria; c__Gammaproteobacteria; o__Burkholderiales; f__SC_I_84; g__unclassified_SC_I_84; s__unclassified_SC_I_84
OTU1981	2	10	0	k__Bacteria; p__Chloroflexi; c__Anaerolineae; o__Ardenticatenales; f__Ardenticatenaceae; g__unclassified_Ardenticatenaceae; s__unclassified_Ardenticatenaceae
OTU1982	6	6	8	k__Bacteria; p__Proteobacteria; c__Gammaproteobacteria; o__Xanthomonadales; f__Rhodanobacteraceae; g__Dokdonella; s__unclassified_Dokdonella
OTU1983	13	19	3	k__Bacteria; p__Bacteroidota; c__Bacteroidia; o__Sphingobacteriales; f__env.OPS_17; g__unclassified_env.OPS_17; s__unclassified_env.OPS_17
OTU1984	15	7	6	k__Bacteria; p__Bacteroidota; c__Bacteroidia; o__unclassified_Bacteroidia; f__unclassified_Bacteroidia; g__unclassified_Bacteroidia; s__unclassified_Bacteroidia
OTU1985	1	6	0	k__Bacteria; p__Bdellovibrionota; c__Bdellovibrionia; o__Bdellovibrionales; f__Bdellovibrionaceae; g__Bdellovibrio; s__unclassified_Bdellovibrio
OTU1986	23	26	20	k__Bacteria; p__Bacteroidota; c__Bacteroidia; o__Sphingobacteriales; f__env.OPS_17; g__unclassified_env.OPS_17; s__unclassified_env.OPS_17
OTU1987	4	7	2	k__Bacteria; p__Acidobacteriota; c__Vicinamibacteria; o__Vicinamibacterales; f__Vicinamibacteraceae; g__Luteitalea; s__uncultured_Acidobacteria_bacterium
OTU1988	11	8	12	k__Bacteria; p__Myxococcota; c__Polyangia; o__Haliangiales; f__Haliangiaceae; g__Haliangium; s__Myxococcales_bacterium_LWH177
OTU1989	13	18	16	k__Bacteria; p__Actinobacteriota; c__Thermoleophilia; o__Solirubrobacterales; f__67_14; g__unclassified_67_14; s__unclassified_67_14
OTU199	339	376	317	k__Bacteria; p__Methylomirabilota; c__Methylomirabilia; o__Rokubacteriales; f__WX65; g__bacterium_WX65; s__unclassified_bacterium_WX65
OTU1990	1	5	3	k__Bacteria; p__Proteobacteria; c__Gammaproteobacteria; o__Xanthomonadales; f__Xanthomonadaceae; g__Lysobacter; s__unclassified_Lysobacter
OTU1991	3	4	4	k__Bacteria; p__Myxococcota; c__Polyangia; o__Haliangiales; f__Haliangiaceae; g__Haliangium; s__unclassified_Haliangium
OTU1992	9	2	0	k__Bacteria; p__Firmicutes; c__Bacilli; o__Entomoplasmatales; f__type_III; g__uncultured_Mollicutes_bacterium; s__uncultured_Mollicutes_bacterium
OTU1993	30	43	39	k__Bacteria; p__Gemmatimonadota; c__Gemmatimonadetes; o__Gemmatimonadales; f__Gemmatimonadaceae; g__unclassified_Gemmatimonadaceae; s__unclassified_Gemmatimonadaceae
OTU1994	7	3	3	k__Bacteria; p__Bdellovibrionota; c__Oligoflexia; o__0319_6G20; f__unclassified_0319_6G20; g__unclassified_0319_6G20; s__unclassified_0319_6G20
OTU1995	36	29	21	k__Bacteria; p__Myxococcota; c__Polyangia; o__Polyangiales; f__Polyangiaceae; g__unclassified_Polyangiaceae; s__unclassified_Polyangiaceae
OTU1996	12	14	8	k__Bacteria; p__Chloroflexi; c__Anaerolineae; o__SBR1031; f__unclassified_SBR1031; g__unclassified_SBR1031; s__unclassified_SBR1031
OTU1997	10	0	0	k__Bacteria; p__Bdellovibrionota; c__Oligoflexia; o__0319_6G20; f__unclassified_0319_6G20; g__unclassified_0319_6G20; s__unclassified_0319_6G20
OTU1998	10	3	5	k__Bacteria; p__Proteobacteria; c__Gammaproteobacteria; o__Burkholderiales; f__Comamonadaceae; g__unclassified_Comamonadaceae; s__unclassified_Comamonadaceae
OTU1999	18	16	9	k__Bacteria; p__Chloroflexi; c__Anaerolineae; o__SBR1031; f__uncultured_Chloroflexi_bacterium; g__uncultured_Chloroflexi_bacterium; s__uncultured_Chloroflexi_bacterium
OTU2	2890	2454	1599	k__Bacteria; p__unclassified_Bacteria; c__unclassified_Bacteria; o__unclassified_Bacteria; f__unclassified_Bacteria; g__unclassified_Bacteria; s__unclassified_Bacteria
OTU20	917	1033	918	k__Bacteria; p__Proteobacteria; c__Gammaproteobacteria; o__Steroidobacterales; f__Steroidobacteraceae; g__Steroidobacter; s__unclassified_Steroidobacter
OTU200	358	344	670	k__Bacteria; p__Actinobacteriota; c__Actinobacteria; o__Micromonosporales; f__Micromonosporaceae; g__unclassified_Micromonosporaceae; s__unclassified_Micromonosporaceae
OTU2000	23	0	0	k__Bacteria; p__Bacteroidota; c__Bacteroidia; o__Bacteroidales; f__Rikenellaceae; g__Alistipes; s__unclassified_Alistipes
OTU2001	10	17	7	k__Bacteria; p__Proteobacteria; c__Alphaproteobacteria; o__unclassified_Alphaproteobacteria; f__uncultured_Rhodospirillaceae_bacterium; g__unclassified_Alphaproteobacteria; s__unclassified_Alphaproteobacteria
OTU2002	12	0	1	k__Bacteria; p__Firmicutes; c__Clostridia; o__Lachnospirales; f__Lachnospiraceae; g__unclassified_Lachnospiraceae; s__unclassified_Lachnospiraceae
OTU2003	30	0	0	k__Bacteria; p__Firmicutes; c__Clostridia; o__Oscillospirales; f__Oscillospiraceae; g__unclassified_Oscillospiraceae; s__unclassified_Oscillospiraceae
OTU2004	1	10	1	k__Bacteria; p__Proteobacteria; c__Gammaproteobacteria; o__Burkholderiales; f__Oxalobacteraceae; g__unclassified_Oxalobacteraceae; s__unclassified_Oxalobacteraceae
OTU2005	7	4	3	k__Bacteria; p__Verrucomicrobiota; c__Verrucomicrobiae; o__Verrucomicrobiales; f__Verrucomicrobiaceae; g__Prosthecobacter; s__unclassified_Prosthecobacter
OTU2006	1	5	4	k__Bacteria; p__unclassified_Bacteria; c__unclassified_Bacteria; o__unclassified_Bacteria; f__unclassified_Bacteria; g__unclassified_Bacteria; s__unclassified_Bacteria
OTU2007	10	1	0	k__Bacteria; p__Firmicutes; c__Clostridia; o__Oscillospirales; f__Ruminococcaceae; g__Anaerotruncus; s__unclassified_Anaerotruncus
OTU2008	7	9	10	k__Bacteria; p__Gemmatimonadota; c__Gemmatimonadetes; o__Gemmatimonadales; f__Gemmatimonadaceae; g__unclassified_Gemmatimonadaceae; s__uncultured_prokaryote
OTU2009	6	9	2	k__Bacteria; p__Planctomycetota; c__Phycisphaerae; o__Phycisphaerales; f__Phycisphaeraceae; g__AKYG587; s__unclassified_AKYG587
OTU201	104	76	65	k__Bacteria; p__Acidobacteriota; c__Blastocatellia; o__11_24; f__unclassified_11_24; g__unclassified_11_24; s__unclassified_11_24
OTU2010	17	0	2	k__Bacteria; p__Bacteroidota; c__Bacteroidia; o__Bacteroidales; f__Rikenellaceae; g__Alistipes; s__unclassified_Alistipes
OTU2011	16	16	11	k__Bacteria; p__Actinobacteriota; c__Thermoleophilia; o__Solirubrobacterales; f__67_14; g__unclassified_67_14; s__unclassified_67_14
OTU2012	40	26	16	k__Bacteria; p__Actinobacteriota; c__Thermoleophilia; o__Gaiellales; f__Gaiellaceae; g__Gaiella; s__unclassified_Gaiella
OTU2013	13	17	13	k__Bacteria; p__Acidobacteriota; c__Vicinamibacteria; o__Subgroup_17; f__uncultured_Acidobacteria_bacterium; g__uncultured_Acidobacteria_bacterium; s__uncultured_Acidobacteria_bacterium
OTU2014	5	8	7	k__Bacteria; p__unclassified_Bacteria; c__unclassified_Bacteria; o__unclassified_Bacteria; f__unclassified_Bacteria; g__unclassified_Bacteria; s__unclassified_Bacteria
OTU2015	4	9	6	k__Bacteria; p__Myxococcota; c__Polyangia; o__Polyangiales; f__Sandaracinaceae; g__unclassified_Sandaracinaceae; s__unclassified_Sandaracinaceae
OTU2016	15	23	7	k__Bacteria; p__Proteobacteria; c__Alphaproteobacteria; o__Azospirillales; f__Azospirillaceae; g__Azospirillum; s__unclassified_Azospirillum
OTU2017	3	8	4	k__Bacteria; p__unclassified_Bacteria; c__unclassified_Bacteria; o__unclassified_Bacteria; f__unclassified_Bacteria; g__unclassified_Bacteria; s__unclassified_Bacteria
OTU2018	24	0	0	k__Bacteria; p__Bacteroidota; c__Bacteroidia; o__Bacteroidales; f__Rikenellaceae; g__Alistipes; s__unclassified_Alistipes
OTU2019	15	18	8	k__Bacteria; p__Acidobacteriota; c__Acidobacteriae; o__Bryobacterales; f__Bryobacteraceae; g__Bryobacter; s__unclassified_Bryobacter
OTU202	151	181	118	k__Bacteria; p__Gemmatimonadota; c__Gemmatimonadetes; o__Gemmatimonadales; f__Gemmatimonadaceae; g__unclassified_Gemmatimonadaceae; s__unclassified_Gemmatimonadaceae
OTU2020	1	6	0	k__Bacteria; p__Firmicutes; c__Clostridia; o__Oscillospirales; f__Oscillospiraceae; g__unclassified_Oscillospiraceae; s__unclassified_Oscillospiraceae
OTU2021	9	0	0	k__Bacteria; p__Firmicutes; c__Clostridia; o__Lachnospirales; f__Lachnospiraceae; g__Lachnospiraceae_NK4A136_group; s__unclassified_Lachnospiraceae_NK4A136_group
OTU2022	4	2	11	k__Bacteria; p__Bacteroidota; c__Bacteroidia; o__Cytophagales; f__Raineyaceae; g__Raineya; s__Raineya_bacterium_336_3
OTU2023	9	3	5	k__Bacteria; p__Spirochaetota; c__Spirochaetia; o__Spirochaetales; f__Spirochaetaceae; g__unclassified_Spirochaetaceae; s__unclassified_Spirochaetaceae
OTU2024	0	14	0	k__Bacteria; p__Bacteroidota; c__Bacteroidia; o__Bacteroidales; f__Bacteroidaceae; g__Bacteroides; s__Mogibacterium_sp._Marseille_P2645
OTU2025	6	6	20	k__Bacteria; p__Gemmatimonadota; c__unclassified_Gemmatimonadota; o__unclassified_Gemmatimonadota; f__unclassified_Gemmatimonadota; g__unclassified_Gemmatimonadota; s__unclassified_Gemmatimonadota
OTU2026	10	12	15	k__Bacteria; p__Gemmatimonadota; c__Gemmatimonadetes; o__Gemmatimonadales; f__Gemmatimonadaceae; g__unclassified_Gemmatimonadaceae; s__Gemmatimonadetes_bacterium_LX87
OTU2027	0	17	0	k__Bacteria; p__Bacteroidota; c__Bacteroidia; o__Bacteroidales; f__Rikenellaceae; g__Alistipes; s__unclassified_Alistipes
OTU2028	2	7	3	k__Bacteria; p__Actinobacteriota; c__Thermoleophilia; o__Solirubrobacterales; f__67_14; g__uncultured_soil_bacterium; s__uncultured_soil_bacterium
OTU2029	1	1	14	k__Bacteria; p__Bacteroidota; c__Bacteroidia; o__Cytophagales; f__Hymenobacteraceae; g__Pontibacter; s__unclassified_Pontibacter
OTU203	93	35	415	k__Bacteria; p__Proteobacteria; c__Gammaproteobacteria; o__Xanthomonadales; f__Xanthomonadaceae; g__Lysobacter; s__unclassified_Lysobacter
OTU2030	0	9	3	k__Bacteria; p__Firmicutes; c__Bacilli; o__Paenibacillales; f__Paenibacillaceae; g__Paenibacillus; s__unclassified_Paenibacillus
OTU2031	4	9	24	k__Bacteria; p__Chloroflexi; c__Chloroflexia; o__Thermomicrobiales; f__JG30_KF_CM45; g__unclassified_JG30_KF_CM45; s__unclassified_JG30_KF_CM45
OTU2032	0	5	7	k__Bacteria; p__Chloroflexi; c__Anaerolineae; o__SBR1031; f__A4b; g__unclassified_A4b; s__unclassified_A4b
OTU2033	56	32	67	k__Bacteria; p__Actinobacteriota; c__Actinobacteria; o__Micromonosporales; f__Micromonosporaceae; g__unclassified_Micromonosporaceae; s__unclassified_Micromonosporaceae
OTU2034	0	4	10	k__Bacteria; p__Proteobacteria; c__Gammaproteobacteria; o__Burkholderiales; f__Nitrosomonadaceae; g__IS_44; s__uncultured_soil_bacterium
OTU2035	17	26	18	k__Bacteria; p__Acidobacteriota; c__Vicinamibacteria; o__Vicinamibacterales; f__unclassified_Vicinamibacterales; g__unclassified_Vicinamibacterales; s__unclassified_Vicinamibacterales
OTU2036	5	10	2	k__Bacteria; p__Proteobacteria; c__Gammaproteobacteria; o__Diplorickettsiales; f__Diplorickettsiaceae; g__unclassified_Diplorickettsiaceae; s__unclassified_Diplorickettsiaceae
OTU2037	3	3	6	k__Bacteria; p__Proteobacteria; c__Alphaproteobacteria; o__unclassified_Alphaproteobacteria; f__unclassified_Alphaproteobacteria; g__unclassified_Alphaproteobacteria; s__unclassified_Alphaproteobacteria
OTU2038	20	20	12	k__Bacteria; p__Gemmatimonadota; c__Longimicrobia; o__Longimicrobiales; f__Longimicrobiaceae; g__Longimicrobium; s__unclassified_Longimicrobium
OTU2039	1	5	26	k__Bacteria; p__Actinobacteriota; c__Actinobacteria; o__Micromonosporales; f__Micromonosporaceae; g__unclassified_Micromonosporaceae; s__unclassified_Micromonosporaceae
OTU204	618	528	423	k__Bacteria; p__Proteobacteria; c__Gammaproteobacteria; o__Burkholderiales; f__Comamonadaceae; g__unclassified_Comamonadaceae; s__unclassified_Comamonadaceae
OTU2040	0	0	14	k__Bacteria; p__Desulfobacterota; c__Desulfuromonadia; o__Geobacterales; f__Geobacteraceae; g__unclassified_Geobacteraceae; s__unclassified_Geobacteraceae
OTU2041	0	0	9	k__Bacteria; p__Proteobacteria; c__Alphaproteobacteria; o__Rhizobiales; f__Methyloligellaceae; g__unclassified_Methyloligellaceae; s__Methyloceanibacter_sp.
OTU2042	7	2	21	k__Bacteria; p__Proteobacteria; c__Alphaproteobacteria; o__Puniceispirillales; f__Puniceispirillales_Incertae_Sedis; g__Constrictibacter; s__Constrictibacter_antarcticus
OTU2043	66	35	54	k__Bacteria; p__Acidobacteriota; c__Vicinamibacteria; o__Vicinamibacterales; f__Vicinamibacteraceae; g__Luteitalea; s__unclassified_Luteitalea
OTU2044	0	2	12	k__Bacteria; p__Proteobacteria; c__Alphaproteobacteria; o__Rhodospirillales; f__Magnetospiraceae; g__unclassified_Magnetospiraceae; s__unclassified_Magnetospiraceae
OTU2045	1	0	14	k__Bacteria; p__Actinobacteriota; c__Actinobacteria; o__Micromonosporales; f__Micromonosporaceae; g__unclassified_Micromonosporaceae; s__unclassified_Micromonosporaceae
OTU2046	13	12	14	k__Bacteria; p__Patescibacteria; c__Saccharimonadia; o__Saccharimonadales; f__uncultured_Candidatus_Saccharibacteria_bacterium; g__uncultured_Candidatus_Saccharibacteria_bacterium; s__uncultured_Candidatus_Saccharibacteria_bacterium
OTU2047	3	3	17	k__Bacteria; p__Proteobacteria; c__Gammaproteobacteria; o__Legionellales; f__Legionellaceae; g__Legionella; s__unclassified_Legionella
OTU2048	1	0	10	k__Bacteria; p__Bdellovibrionota; c__Bdellovibrionia; o__Bdellovibrionales; f__Bdellovibrionaceae; g__Bdellovibrio; s__unclassified_Bdellovibrio
OTU2049	0	0	10	k__Bacteria; p__Proteobacteria; c__Gammaproteobacteria; o__PLTA13; f__uncultured_soil_bacterium; g__uncultured_soil_bacterium; s__uncultured_soil_bacterium
OTU205	8	9	204	k__Bacteria; p__Bacteroidota; c__Bacteroidia; o__Flavobacteriales; f__Flavobacteriaceae; g__Subsaxibacter; s__unclassified_Subsaxibacter
OTU2050	0	0	10	k__Bacteria; p__Patescibacteria; c__Gracilibacteria; o__Candidatus_Peribacteria; f__unclassified_Candidatus_Peribacteria; g__unclassified_Candidatus_Peribacteria; s__unclassified_Candidatus_Peribacteria
OTU2051	1	0	13	k__Bacteria; p__Actinobacteriota; c__Actinobacteria; o__Micrococcales; f__Bogoriellaceae; g__Georgenia; s__Georgenia_muralis
OTU2052	39	31	71	k__Bacteria; p__Proteobacteria; c__Alphaproteobacteria; o__Rhizobiales; f__Xanthobacteraceae; g__Pseudorhodoplanes; s__unclassified_Pseudorhodoplanes
OTU2053	12	13	12	k__Bacteria; p__Myxococcota; c__Polyangia; o__Polyangiales; f__BIrii41; g__unclassified_BIrii41; s__unclassified_BIrii41
OTU2054	2	7	6	k__Bacteria; p__Myxococcota; c__Polyangia; o__Haliangiales; f__Haliangiaceae; g__Haliangium; s__unclassified_Haliangium
OTU2055	1	0	6	k__Bacteria; p__Myxococcota; c__Polyangia; o__Polyangiales; f__Phaselicystidaceae; g__Phaselicystis; s__unclassified_Phaselicystis
OTU2056	11	2	8	k__Bacteria; p__Bacteroidota; c__Ignavibacteria; o__SJA_28; f__uncultured_Chlorobi_bacterium; g__uncultured_Chlorobi_bacterium; s__uncultured_Chlorobi_bacterium
OTU2057	10	11	7	k__Bacteria; p__Acidobacteriota; c__Acidobacteriae; o__Subgroup_15; f__uncultured_proteobacterium; g__uncultured_proteobacterium; s__uncultured_proteobacterium
OTU2058	3	0	4	k__Bacteria; p__Actinobacteriota; c__Acidimicrobiia; o__unclassified_Acidimicrobiia; f__unclassified_Acidimicrobiia; g__unclassified_Acidimicrobiia; s__unclassified_Acidimicrobiia
OTU2059	7	2	7	k__Bacteria; p__unclassified_Bacteria; c__unclassified_Bacteria; o__unclassified_Bacteria; f__unclassified_Bacteria; g__unclassified_Bacteria; s__unclassified_Bacteria
OTU206	106	66	129	k__Bacteria; p__Proteobacteria; c__Alphaproteobacteria; o__unclassified_Alphaproteobacteria; f__uncultured_soil_bacterium; g__unclassified_Alphaproteobacteria; s__unclassified_Alphaproteobacteria
OTU2060	10	2	0	k__Bacteria; p__Proteobacteria; c__Gammaproteobacteria; o__Diplorickettsiales; f__Diplorickettsiaceae; g__unclassified_Diplorickettsiaceae; s__unclassified_Diplorickettsiaceae
OTU2061	10	7	12	k__Bacteria; p__unclassified_Bacteria; c__unclassified_Bacteria; o__unclassified_Bacteria; f__unclassified_Bacteria; g__unclassified_Bacteria; s__unclassified_Bacteria
OTU2062	1	3	9	k__Bacteria; p__Chloroflexi; c__Chloroflexia; o__Chloroflexales; f__Chloroflexaceae; g__Candidatus_Chloroploca; s__unclassified_Candidatus_Chloroploca
OTU2063	10	15	9	k__Bacteria; p__unclassified_Bacteria; c__unclassified_Bacteria; o__unclassified_Bacteria; f__unclassified_Bacteria; g__unclassified_Bacteria; s__unclassified_Bacteria
OTU2064	48	51	52	k__Bacteria; p__Acidobacteriota; c__Vicinamibacteria; o__Subgroup_17; f__unclassified_Subgroup_17; g__unclassified_Subgroup_17; s__unclassified_Subgroup_17
OTU2065	6	1	1	k__Bacteria; p__Myxococcota; c__Myxococcia; o__Myxococcales; f__Myxococcaceae; g__P3OB_42; s__unclassified_P3OB_42
OTU2066	6	4	3	k__Bacteria; p__Bdellovibrionota; c__Bdellovibrionia; o__Bdellovibrionales; f__Bdellovibrionaceae; g__OM27_clade; s__unclassified_OM27_clade
OTU2067	6	2	6	k__Bacteria; p__Myxococcota; c__Polyangia; o__Polyangiales; f__Polyangiaceae; g__Pajaroellobacter; s__uncultured_proteobacterium
OTU2068	7	5	10	k__Bacteria; p__Proteobacteria; c__Gammaproteobacteria; o__Pseudomonadales; f__Hahellaceae; g__Hahella; s__unclassified_Hahella
OTU2069	7	4	7	k__Bacteria; p__Gemmatimonadota; c__Gemmatimonadetes; o__Gemmatimonadales; f__Gemmatimonadaceae; g__unclassified_Gemmatimonadaceae; s__unclassified_Gemmatimonadaceae
OTU207	352	334	338	k__Bacteria; p__Acidobacteriota; c__Vicinamibacteria; o__Vicinamibacterales; f__unclassified_Vicinamibacterales; g__unclassified_Vicinamibacterales; s__unclassified_Vicinamibacterales
OTU2070	5	6	7	k__Bacteria; p__unclassified_Bacteria; c__unclassified_Bacteria; o__unclassified_Bacteria; f__unclassified_Bacteria; g__unclassified_Bacteria; s__unclassified_Bacteria
OTU2071	3	6	3	k__Bacteria; p__Proteobacteria; c__Gammaproteobacteria; o__Salinisphaerales; f__Solimonadaceae; g__unclassified_Solimonadaceae; s__unclassified_Solimonadaceae
OTU2072	4	5	1	k__Bacteria; p__Actinobacteriota; c__Thermoleophilia; o__Gaiellales; f__unclassified_Gaiellales; g__unclassified_Gaiellales; s__unclassified_Gaiellales
OTU2073	4	3	6	k__Bacteria; p__Gemmatimonadota; c__Gemmatimonadetes; o__Gemmatimonadales; f__Gemmatimonadaceae; g__unclassified_Gemmatimonadaceae; s__uncultured_Gemmatimonadetes_bacterium
OTU2074	6	14	5	k__Bacteria; p__Bacteroidota; c__Bacteroidia; o__Chitinophagales; f__unclassified_Chitinophagales; g__unclassified_Chitinophagales; s__unclassified_Chitinophagales
OTU2075	25	22	32	k__Bacteria; p__Chloroflexi; c__Anaerolineae; o__Caldilineales; f__Caldilineaceae; g__Litorilinea; s__uncultured_Chloroflexi_bacterium
OTU2076	5	3	9	k__Bacteria; p__Myxococcota; c__Polyangia; o__mle1_27; f__uncultured_delta_proteobacterium; g__uncultured_delta_proteobacterium; s__uncultured_delta_proteobacterium
OTU2077	11	2	7	k__Bacteria; p__Proteobacteria; c__Gammaproteobacteria; o__Gammaproteobacteria_Incertae_Sedis; f__Unknown_Family; g__Acidibacter; s__unclassified_Acidibacter
OTU2078	8	12	6	k__Bacteria; p__Actinobacteriota; c__Thermoleophilia; o__Gaiellales; f__unclassified_Gaiellales; g__unclassified_Gaiellales; s__unclassified_Gaiellales
OTU2079	4	9	2	k__Bacteria; p__Gemmatimonadota; c__Longimicrobia; o__Longimicrobiales; f__Longimicrobiaceae; g__YC_ZSS_LKJ147; s__unclassified_YC_ZSS_LKJ147
OTU208	318	303	209	k__Bacteria; p__Myxococcota; c__Polyangia; o__Haliangiales; f__Haliangiaceae; g__Haliangium; s__uncultured_Myxococcales_bacterium
OTU2080	10	27	8	k__Bacteria; p__Patescibacteria; c__Parcubacteria; o__Candidatus_Kaiserbacteria; f__Candidatus_Sonnebornia_yantaiensis; g__unclassified_Candidatus_Sonnebornia_yantaiensis; s__unclassified_Candidatus_Sonnebornia_yantaiensis
OTU2081	1	10	11	k__Bacteria; p__Bacteroidota; c__Bacteroidia; o__Sphingobacteriales; f__AKYH767; g__unclassified_AKYH767; s__unclassified_AKYH767
OTU2082	8	7	3	k__Bacteria; p__Bacteroidota; c__Bacteroidia; o__Chitinophagales; f__Chitinophagaceae; g__Segetibacter; s__unclassified_Segetibacter
OTU2083	8	17	11	k__Bacteria; p__unclassified_Bacteria; c__unclassified_Bacteria; o__unclassified_Bacteria; f__unclassified_Bacteria; g__unclassified_Bacteria; s__unclassified_Bacteria
OTU2084	19	15	6	k__Bacteria; p__Bacteroidota; c__Bacteroidia; o__Chitinophagales; f__Chitinophagaceae; g__Dinghuibacter; s__uncultured_prokaryote
OTU2085	20	13	18	k__Bacteria; p__Bacteroidota; c__Bacteroidia; o__Flavobacteriales; f__Flavobacteriaceae; g__Flavobacterium; s__unclassified_Flavobacterium
OTU2086	8	4	2	k__Bacteria; p__Bdellovibrionota; c__Oligoflexia; o__0319_6G20; f__uncultured_soil_bacterium; g__uncultured_soil_bacterium; s__uncultured_soil_bacterium
OTU2087	9	3	3	k__Bacteria; p__Chloroflexi; c__Anaerolineae; o__RBG_13_54_9; f__unclassified_RBG_13_54_9; g__unclassified_RBG_13_54_9; s__unclassified_RBG_13_54_9
OTU2088	10	3	5	k__Bacteria; p__Gemmatimonadota; c__Gemmatimonadetes; o__Gemmatimonadales; f__Gemmatimonadaceae; g__Gemmatimonas; s__unclassified_Gemmatimonas
OTU2089	4	10	5	k__Bacteria; p__unclassified_Bacteria; c__unclassified_Bacteria; o__unclassified_Bacteria; f__unclassified_Bacteria; g__unclassified_Bacteria; s__unclassified_Bacteria
OTU209	135	101	98	k__Bacteria; p__Bacteroidota; c__Bacteroidia; o__Chitinophagales; f__Chitinophagaceae; g__Terrimonas; s__unclassified_Terrimonas
OTU2090	6	4	1	k__Bacteria; p__Proteobacteria; c__Gammaproteobacteria; o__Gammaproteobacteria_Incertae_Sedis; f__Unknown_Family; g__Candidatus_Berkiella; s__unclassified_Candidatus_Berkiella
OTU2091	10	3	4	k__Bacteria; p__Myxococcota; c__Polyangia; o__Haliangiales; f__Haliangiaceae; g__Haliangium; s__unclassified_Haliangium
OTU2092	21	17	17	k__Bacteria; p__Acidobacteriota; c__Acidobacteriae; o__Bryobacterales; f__Bryobacteraceae; g__Bryobacter; s__unclassified_Bryobacter
OTU2093	3	9	2	k__Bacteria; p__Gemmatimonadota; c__Gemmatimonadetes; o__Gemmatimonadales; f__Gemmatimonadaceae; g__unclassified_Gemmatimonadaceae; s__unclassified_Gemmatimonadaceae
OTU2094	3	10	3	k__Bacteria; p__Proteobacteria; c__Gammaproteobacteria; o__Burkholderiales; f__unclassified_Burkholderiales; g__unclassified_Burkholderiales; s__unclassified_Burkholderiales
OTU2095	4	9	4	k__Bacteria; p__Proteobacteria; c__Alphaproteobacteria; o__Rhizobiales; f__Rhizobiales_Incertae_Sedis; g__Phreatobacter; s__unclassified_Phreatobacter
OTU2096	16	8	8	k__Bacteria; p__Acidobacteriota; c__Blastocatellia; o__Pyrinomonadales; f__Pyrinomonadaceae; g__RB41; s__unclassified_RB41
OTU2097	2	7	2	k__Bacteria; p__Chloroflexi; c__Anaerolineae; o__Caldilineales; f__Caldilineaceae; g__Litorilinea; s__unclassified_Litorilinea
OTU2098	54	23	29	k__Bacteria; p__Proteobacteria; c__Alphaproteobacteria; o__Elsterales; f__unclassified_Elsterales; g__unclassified_Elsterales; s__unclassified_Elsterales
OTU2099	6	6	10	k__Bacteria; p__Chloroflexi; c__Anaerolineae; o__RBG_13_54_9; f__uncultured_Caldilineaceae_bacterium; g__uncultured_Caldilineaceae_bacterium; s__uncultured_Caldilineaceae_bacterium
OTU21	880	1133	786	k__Bacteria; p__Gemmatimonadota; c__Gemmatimonadetes; o__Gemmatimonadales; f__Gemmatimonadaceae; g__unclassified_Gemmatimonadaceae; s__uncultured_proteobacterium
OTU210	156	197	350	k__Bacteria; p__Bacteroidota; c__Bacteroidia; o__Cytophagales; f__Microscillaceae; g__unclassified_Microscillaceae; s__uncultured_Flexibacteraceae_bacterium
OTU2100	11	2	2	k__Bacteria; p__Armatimonadota; c__Fimbriimonadia; o__Fimbriimonadales; f__Fimbriimonadaceae; g__unclassified_Fimbriimonadaceae; s__unclassified_Fimbriimonadaceae
OTU2101	7	9	7	k__Bacteria; p__Bacteroidota; c__Bacteroidia; o__Sphingobacteriales; f__env.OPS_17; g__uncultured_Alistipes_sp.; s__uncultured_Alistipes_sp.
OTU2102	20	44	10	k__Bacteria; p__Myxococcota; c__Polyangia; o__Haliangiales; f__Haliangiaceae; g__Haliangium; s__unclassified_Haliangium
OTU2103	6	4	4	k__Bacteria; p__Proteobacteria; c__Gammaproteobacteria; o__Burkholderiales; f__Comamonadaceae; g__Thiomonas; s__Thiomonas_delicata
OTU2104	45	43	26	k__Bacteria; p__Myxococcota; c__Myxococcia; o__Myxococcales; f__Myxococcaceae; g__unclassified_Myxococcaceae; s__unclassified_Myxococcaceae
OTU2105	27	32	16	k__Bacteria; p__Bacteroidota; c__Kapabacteria; o__Kapabacteriales; f__uncultured_Chlorobiales_bacterium; g__uncultured_Chlorobiales_bacterium; s__uncultured_Chlorobiales_bacterium
OTU2106	25	25	5	k__Bacteria; p__Planctomycetota; c__Phycisphaerae; o__Phycisphaerales; f__Phycisphaeraceae; g__SM1A02; s__unclassified_SM1A02
OTU2107	56	85	37	k__Bacteria; p__Acidobacteriota; c__Vicinamibacteria; o__Subgroup_17; f__uncultured_Acidobacteria_bacterium; g__uncultured_Acidobacteria_bacterium; s__uncultured_Acidobacteria_bacterium
OTU2108	7	5	6	k__Bacteria; p__Myxococcota; c__Polyangia; o__Polyangiales; f__Sandaracinaceae; g__unclassified_Sandaracinaceae; s__unclassified_Sandaracinaceae
OTU2109	3	1	6	k__Bacteria; p__Myxococcota; c__Polyangia; o__Blfdi19; f__unclassified_Blfdi19; g__unclassified_Blfdi19; s__unclassified_Blfdi19
OTU211	33	0	165	k__Bacteria; p__Proteobacteria; c__Gammaproteobacteria; o__Steroidobacterales; f__Steroidobacteraceae; g__Steroidobacter; s__Steroidobacter_bacterium_MI_37
OTU2110	8	5	0	k__Bacteria; p__Bacteroidota; c__Bacteroidia; o__Chitinophagales; f__Chitinophagaceae; g__Flavisolibacter; s__unclassified_Flavisolibacter
OTU2111	1	5	4	k__Bacteria; p__Chloroflexi; c__Anaerolineae; o__Caldilineales; f__Caldilineaceae; g__unclassified_Caldilineaceae; s__unclassified_Caldilineaceae
OTU2112	5	11	2	k__Bacteria; p__Proteobacteria; c__Alphaproteobacteria; o__Rickettsiales; f__SM2D12; g__uncultured_Phyllobacteriaceae_bacterium; s__uncultured_Phyllobacteriaceae_bacterium
OTU2113	2	7	3	k__Bacteria; p__Bdellovibrionota; c__Bdellovibrionia; o__Bdellovibrionales; f__Bdellovibrionaceae; g__Bdellovibrio; s__unclassified_Bdellovibrio
OTU2114	3	6	0	k__Bacteria; p__Myxococcota; c__Polyangia; o__Blfdi19; f__Anaeromyxobacter_dehalogenans; g__unclassified_Anaeromyxobacter_dehalogenans; s__unclassified_Anaeromyxobacter_dehalogenans
OTU2115	22	13	19	k__Bacteria; p__Bacteroidota; c__Bacteroidia; o__Chitinophagales; f__Chitinophagaceae; g__unclassified_Chitinophagaceae; s__unclassified_Chitinophagaceae
OTU2116	2	7	4	k__Bacteria; p__Proteobacteria; c__Gammaproteobacteria; o__Diplorickettsiales; f__Diplorickettsiaceae; g__unclassified_Diplorickettsiaceae; s__unclassified_Diplorickettsiaceae
OTU2117	7	0	0	k__Bacteria; p__Chloroflexi; c__Anaerolineae; o__unclassified_Anaerolineae; f__unclassified_Anaerolineae; g__unclassified_Anaerolineae; s__unclassified_Anaerolineae
OTU2118	16	8	13	k__Bacteria; p__Proteobacteria; c__Gammaproteobacteria; o__Xanthomonadales; f__Xanthomonadaceae; g__Arenimonas; s__unclassified_Arenimonas
OTU2119	7	4	4	k__Bacteria; p__Myxococcota; c__Polyangia; o__Haliangiales; f__Haliangiaceae; g__Haliangium; s__unclassified_Haliangium
OTU212	98	67	51	k__Bacteria; p__Actinobacteriota; c__Thermoleophilia; o__Gaiellales; f__Gaiellaceae; g__Gaiella; s__unclassified_Gaiella
OTU2120	8	5	2	k__Bacteria; p__Myxococcota; c__Polyangia; o__Haliangiales; f__Haliangiaceae; g__Haliangium; s__unclassified_Haliangium
OTU2121	4	3	3	k__Bacteria; p__Myxococcota; c__Polyangia; o__mle1_27; f__unclassified_mle1_27; g__unclassified_mle1_27; s__unclassified_mle1_27
OTU2122	9	11	4	k__Bacteria; p__Chloroflexi; c__Chloroflexia; o__Thermomicrobiales; f__JG30_KF_CM45; g__uncultured_anaerobic_ammonium_oxidizing_bacterium; s__uncultured_anaerobic_ammonium_oxidizing_bacterium
OTU2123	11	0	2	k__Bacteria; p__Myxococcota; c__Myxococcia; o__Myxococcales; f__unclassified_Myxococcales; g__unclassified_Myxococcales; s__unclassified_Myxococcales
OTU2124	175	22	57	k__Bacteria; p__Proteobacteria; c__Gammaproteobacteria; o__Xanthomonadales; f__Xanthomonadaceae; g__Lysobacter; s__unclassified_Lysobacter
OTU2125	8	2	6	k__Bacteria; p__Chloroflexi; c__Chloroflexia; o__Chloroflexales; f__Roseiflexaceae; g__unclassified_Roseiflexaceae; s__unclassified_Roseiflexaceae
OTU2126	11	4	2	k__Bacteria; p__Acidobacteriota; c__Holophagae; o__Subgroup_7; f__unclassified_Subgroup_7; g__unclassified_Subgroup_7; s__unclassified_Subgroup_7
OTU2127	4	7	5	k__Bacteria; p__Actinobacteriota; c__Acidimicrobiia; o__unclassified_Acidimicrobiia; f__unclassified_Acidimicrobiia; g__unclassified_Acidimicrobiia; s__unclassified_Acidimicrobiia
OTU2128	6	6	6	k__Bacteria; p__Bdellovibrionota; c__Oligoflexia; o__0319_6G20; f__unclassified_0319_6G20; g__unclassified_0319_6G20; s__unclassified_0319_6G20
OTU2129	7	7	9	k__Bacteria; p__Actinobacteriota; c__Thermoleophilia; o__Solirubrobacterales; f__Solirubrobacteraceae; g__Parviterribacter; s__unclassified_Parviterribacter
OTU213	154	158	88	k__Bacteria; p__Proteobacteria; c__Alphaproteobacteria; o__Rhodobacterales; f__Rhodobacteraceae; g__Rhodobacter; s__unclassified_Rhodobacter
OTU2130	4	7	5	k__Bacteria; p__Acidobacteriota; c__Thermoanaerobaculia; o__Thermoanaerobaculales; f__Thermoanaerobaculaceae; g__Subgroup_10; s__unclassified_Subgroup_10
OTU2131	6	0	15	k__Bacteria; p__Bacteroidota; c__Bacteroidia; o__Sphingobacteriales; f__unclassified_Sphingobacteriales; g__unclassified_Sphingobacteriales; s__unclassified_Sphingobacteriales
OTU2132	2	12	0	k__Bacteria; p__Myxococcota; c__Polyangia; o__Haliangiales; f__Haliangiaceae; g__Haliangium; s__unclassified_Haliangium
OTU2133	9	3	2	k__Bacteria; p__Methylomirabilota; c__Methylomirabilia; o__Rokubacteriales; f__uncultured_Firmicutes_bacterium; g__uncultured_Firmicutes_bacterium; s__uncultured_Firmicutes_bacterium
OTU2134	2	7	0	k__Bacteria; p__Firmicutes; c__unclassified_Firmicutes; o__unclassified_Firmicutes; f__unclassified_Firmicutes; g__unclassified_Firmicutes; s__unclassified_Firmicutes
OTU2135	5	4	11	k__Bacteria; p__Proteobacteria; c__Alphaproteobacteria; o__Rhizobiales; f__A0839; g__unclassified_A0839; s__unclassified_A0839
OTU2136	12	6	25	k__Bacteria; p__Myxococcota; c__Polyangia; o__Haliangiales; f__Haliangiaceae; g__Haliangium; s__unclassified_Haliangium
OTU2137	8	10	4	k__Bacteria; p__Acidobacteriota; c__Acidobacteriae; o__Solibacterales; f__Solibacteraceae; g__Candidatus_Solibacter; s__unclassified_Candidatus_Solibacter
OTU2138	4	9	13	k__Bacteria; p__Proteobacteria; c__Gammaproteobacteria; o__Burkholderiales; f__Burkholderiaceae; g__Limnobacter; s__unclassified_Limnobacter
OTU2139	11	9	6	k__Bacteria; p__Firmicutes; c__Clostridia; o__Clostridiales; f__Clostridiaceae; g__unclassified_Clostridiaceae; s__unclassified_Clostridiaceae
OTU214	35	69	144	k__Bacteria; p__Proteobacteria; c__Alphaproteobacteria; o__Caulobacterales; f__Hyphomonadaceae; g__Hirschia; s__unclassified_Hirschia
OTU2140	7	4	6	k__Bacteria; p__Gemmatimonadota; c__Gemmatimonadetes; o__Gemmatimonadales; f__Gemmatimonadaceae; g__unclassified_Gemmatimonadaceae; s__Gemmatimonadetes_bacterium_LX87
OTU2141	4	7	4	k__Bacteria; p__Bacteroidota; c__Bacteroidia; o__Sphingobacteriales; f__KD3_93; g__unclassified_KD3_93; s__unclassified_KD3_93
OTU2142	29	13	18	k__Bacteria; p__Actinobacteriota; c__Acidimicrobiia; o__Microtrichales; f__unclassified_Microtrichales; g__unclassified_Microtrichales; s__unclassified_Microtrichales
OTU2143	2	1	4	k__Bacteria; p__Desulfobacterota; c__Desulfobulbia; o__Desulfobulbales; f__Desulfocapsaceae; g__unclassified_Desulfocapsaceae; s__unclassified_Desulfocapsaceae
OTU2144	10	2	12	k__Bacteria; p__Actinobacteriota; c__Acidimicrobiia; o__Microtrichales; f__unclassified_Microtrichales; g__unclassified_Microtrichales; s__unclassified_Microtrichales
OTU2145	2	3	4	k__Bacteria; p__Bdellovibrionota; c__Bdellovibrionia; o__Bdellovibrionales; f__Bdellovibrionaceae; g__OM27_clade; s__unclassified_OM27_clade
OTU2146	7	3	10	k__Bacteria; p__unclassified_Bacteria; c__unclassified_Bacteria; o__unclassified_Bacteria; f__unclassified_Bacteria; g__unclassified_Bacteria; s__unclassified_Bacteria
OTU2147	9	10	7	k__Bacteria; p__Gemmatimonadota; c__unclassified_Gemmatimonadota; o__unclassified_Gemmatimonadota; f__unclassified_Gemmatimonadota; g__unclassified_Gemmatimonadota; s__unclassified_Gemmatimonadota
OTU2148	9	15	13	k__Bacteria; p__Proteobacteria; c__Gammaproteobacteria; o__Burkholderiales; f__SC_I_84; g__unclassified_SC_I_84; s__unclassified_SC_I_84
OTU2149	6	3	3	k__Bacteria; p__Actinobacteriota; c__Actinobacteria; o__unclassified_Actinobacteria; f__unclassified_Actinobacteria; g__unclassified_Actinobacteria; s__unclassified_Actinobacteria
OTU215	53	16	158	k__Bacteria; p__Cyanobacteria; c__Cyanobacteriia; o__Leptolyngbyales; f__Leptolyngbyaceae; g__EcFYyy_200; s__unclassified_EcFYyy_200
OTU2150	9	12	13	k__Bacteria; p__Myxococcota; c__Myxococcia; o__Myxococcales; f__27F_1492R; g__unclassified_27F_1492R; s__unclassified_27F_1492R
OTU2151	12	6	0	k__Bacteria; p__Verrucomicrobiota; c__Verrucomicrobiae; o__Chthoniobacterales; f__Chthoniobacteraceae; g__Candidatus_Udaeobacter; s__Verrucomicrobia_bacterium_OR_59
OTU2152	7	5	0	k__Bacteria; p__Bacteroidota; c__Bacteroidia; o__Cytophagales; f__Microscillaceae; g__unclassified_Microscillaceae; s__unclassified_Microscillaceae
OTU2153	4	9	5	k__Bacteria; p__Firmicutes; c__Clostridia; o__Clostridiales; f__Clostridiaceae; g__Clostridium_sensu_stricto_13; s__unclassified_Clostridium_sensu_stricto_13
OTU2154	11	13	35	k__Bacteria; p__Myxococcota; c__Polyangia; o__Haliangiales; f__Haliangiaceae; g__Haliangium; s__unclassified_Haliangium
OTU2155	14	18	4	k__Bacteria; p__Chloroflexi; c__Anaerolineae; o__SBR1031; f__A4b; g__unclassified_A4b; s__unclassified_A4b
OTU2156	17	10	11	k__Bacteria; p__Verrucomicrobiota; c__Verrucomicrobiae; o__Verrucomicrobiales; f__Verrucomicrobiaceae; g__unclassified_Verrucomicrobiaceae; s__uncultured_Verrucomicrobia_bacterium
OTU2157	4	2	0	k__Bacteria; p__Bacteroidota; c__Bacteroidia; o__Sphingobacteriales; f__AKYH767; g__uncultured_Bacteroidetes_bacterium; s__uncultured_Bacteroidetes_bacterium
OTU2158	6	7	6	k__Bacteria; p__Bdellovibrionota; c__Bdellovibrionia; o__Bdellovibrionales; f__Bdellovibrionaceae; g__Bdellovibrio; s__unclassified_Bdellovibrio
OTU2159	15	6	3	k__Bacteria; p__unclassified_Bacteria; c__unclassified_Bacteria; o__unclassified_Bacteria; f__unclassified_Bacteria; g__unclassified_Bacteria; s__unclassified_Bacteria
OTU216	62	157	73	k__Bacteria; p__Gemmatimonadota; c__Gemmatimonadetes; o__Gemmatimonadales; f__Gemmatimonadaceae; g__Gemmatimonas; s__unclassified_Gemmatimonas
OTU2160	15	15	13	k__Bacteria; p__Verrucomicrobiota; c__Verrucomicrobiae; o__Chthoniobacterales; f__Xiphinematobacteraceae; g__Candidatus_Xiphinematobacter; s__unclassified_Candidatus_Xiphinematobacter
OTU2161	8	14	7	k__Bacteria; p__Elusimicrobiota; c__Elusimicrobia; o__MVP_88; f__uncultured_Termite_group_1_bacterium; g__uncultured_Termite_group_1_bacterium; s__uncultured_Termite_group_1_bacterium
OTU2162	9	3	12	k__Bacteria; p__Bacteroidota; c__Bacteroidia; o__Sphingobacteriales; f__env.OPS_17; g__unclassified_env.OPS_17; s__unclassified_env.OPS_17
OTU2163	2	8	2	k__Bacteria; p__Chloroflexi; c__Chloroflexia; o__Thermomicrobiales; f__JG30_KF_CM45; g__unclassified_JG30_KF_CM45; s__unclassified_JG30_KF_CM45
OTU2164	3	2	3	k__Bacteria; p__Acidobacteriota; c__Vicinamibacteria; o__Vicinamibacterales; f__unclassified_Vicinamibacterales; g__unclassified_Vicinamibacterales; s__unclassified_Vicinamibacterales
OTU2165	2	1	6	k__Bacteria; p__Myxococcota; c__Polyangia; o__Haliangiales; f__Haliangiaceae; g__Haliangium; s__unclassified_Haliangium
OTU2166	5	14	16	k__Bacteria; p__Proteobacteria; c__Gammaproteobacteria; o__Burkholderiales; f__Nitrosomonadaceae; g__MND1; s__unclassified_MND1
OTU2167	1	4	5	k__Bacteria; p__Myxococcota; c__Polyangia; o__Polyangiales; f__Phaselicystidaceae; g__Phaselicystis; s__unclassified_Phaselicystis
OTU2168	4	7	13	k__Bacteria; p__Verrucomicrobiota; c__Verrucomicrobiae; o__Pedosphaerales; f__Pedosphaeraceae; g__ADurb.Bin063_1; s__unclassified_ADurb.Bin063_1
OTU2169	6	5	5	k__Bacteria; p__Bacteroidota; c__Bacteroidia; o__Chitinophagales; f__Chitinophagaceae; g__unclassified_Chitinophagaceae; s__unclassified_Chitinophagaceae
OTU217	136	183	92	k__Bacteria; p__Proteobacteria; c__Alphaproteobacteria; o__Reyranellales; f__Reyranellaceae; g__unclassified_Reyranellaceae; s__uncultured_Alphaproteobacteria_bacterium
OTU2170	2	3	3	k__Bacteria; p__unclassified_Bacteria; c__unclassified_Bacteria; o__unclassified_Bacteria; f__unclassified_Bacteria; g__unclassified_Bacteria; s__unclassified_Bacteria
OTU2171	1	1	5	k__Bacteria; p__Bacteroidota; c__Bacteroidia; o__Flavobacteriales; f__unclassified_Flavobacteriales; g__unclassified_Flavobacteriales; s__unclassified_Flavobacteriales
OTU2172	4	1	3	k__Bacteria; p__Bacteroidota; c__Bacteroidia; o__Sphingobacteriales; f__env.OPS_17; g__unclassified_env.OPS_17; s__unclassified_env.OPS_17
OTU2173	33	42	28	k__Bacteria; p__Actinobacteriota; c__Thermoleophilia; o__Gaiellales; f__unclassified_Gaiellales; g__unclassified_Gaiellales; s__unclassified_Gaiellales
OTU2174	124	91	42	k__Bacteria; p__Actinobacteriota; c__Actinobacteria; o__Propionibacteriales; f__Nocardioidaceae; g__Nocardioides; s__unclassified_Nocardioides
OTU2175	12	17	7	k__Bacteria; p__unclassified_Bacteria; c__unclassified_Bacteria; o__unclassified_Bacteria; f__unclassified_Bacteria; g__unclassified_Bacteria; s__unclassified_Bacteria
OTU2176	2	6	4	k__Bacteria; p__Chloroflexi; c__unclassified_Chloroflexi; o__unclassified_Chloroflexi; f__unclassified_Chloroflexi; g__unclassified_Chloroflexi; s__unclassified_Chloroflexi
OTU2177	5	15	6	k__Bacteria; p__Elusimicrobiota; c__Elusimicrobia; o__MVP_88; f__unclassified_MVP_88; g__unclassified_MVP_88; s__unclassified_MVP_88
OTU2178	11	8	16	k__Bacteria; p__Patescibacteria; c__Saccharimonadia; o__Saccharimonadales; f__YM_S32_TM7_50_20; g__unclassified_YM_S32_TM7_50_20; s__unclassified_YM_S32_TM7_50_20
OTU2179	1	1	8	k__Bacteria; p__Chloroflexi; c__unclassified_Chloroflexi; o__unclassified_Chloroflexi; f__unclassified_Chloroflexi; g__unclassified_Chloroflexi; s__unclassified_Chloroflexi
OTU218	124	60	151	k__Bacteria; p__Proteobacteria; c__Gammaproteobacteria; o__Burkholderiales; f__Methylophilaceae; g__Methylobacillus; s__unclassified_Methylobacillus
OTU2180	6	5	1	k__Bacteria; p__Bacteroidota; c__Rhodothermia; o__Rhodothermales; f__Rhodothermaceae; g__unclassified_Rhodothermaceae; s__unclassified_Rhodothermaceae
OTU2181	15	15	9	k__Bacteria; p__Chloroflexi; c__Anaerolineae; o__Caldilineales; f__Caldilineaceae; g__unclassified_Caldilineaceae; s__unclassified_Caldilineaceae
OTU2182	6	1	0	k__Bacteria; p__Chloroflexi; c__Anaerolineae; o__SBR1031; f__A4b; g__unclassified_A4b; s__unclassified_A4b
OTU2183	6	21	13	k__Bacteria; p__Chloroflexi; c__Dehalococcoidia; o__SAR202_clade; f__unclassified_SAR202_clade; g__unclassified_SAR202_clade; s__unclassified_SAR202_clade
OTU2184	11	21	3	k__Bacteria; p__Bacteroidota; c__Bacteroidia; o__Sphingobacteriales; f__env.OPS_17; g__unclassified_env.OPS_17; s__unclassified_env.OPS_17
OTU2185	20	1	1	k__Bacteria; p__Patescibacteria; c__Saccharimonadia; o__Saccharimonadales; f__YM_S32_TM7_50_20; g__uncultured_Candidatus_Saccharibacteria_bacterium; s__uncultured_Candidatus_Saccharibacteria_bacterium
OTU2186	16	11	5	k__Bacteria; p__Gemmatimonadota; c__Longimicrobia; o__Longimicrobiales; f__Longimicrobiaceae; g__unclassified_Longimicrobiaceae; s__unclassified_Longimicrobiaceae
OTU2187	23	43	28	k__Bacteria; p__Bacteroidota; c__Bacteroidia; o__Cytophagales; f__Microscillaceae; g__unclassified_Microscillaceae; s__unclassified_Microscillaceae
OTU2188	5	3	0	k__Bacteria; p__unclassified_Bacteria; c__unclassified_Bacteria; o__unclassified_Bacteria; f__unclassified_Bacteria; g__unclassified_Bacteria; s__unclassified_Bacteria
OTU2189	4	7	9	k__Bacteria; p__Proteobacteria; c__Alphaproteobacteria; o__Rhodobacterales; f__Rhodobacteraceae; g__Defluviimonas; s__unclassified_Defluviimonas
OTU219	149	112	92	k__Bacteria; p__Proteobacteria; c__Alphaproteobacteria; o__Rhizobiales; f__unclassified_Rhizobiales; g__unclassified_Rhizobiales; s__unclassified_Rhizobiales
OTU2190	8	10	12	k__Bacteria; p__Gemmatimonadota; c__Gemmatimonadetes; o__Gemmatimonadales; f__Gemmatimonadaceae; g__Gemmatimonas; s__unclassified_Gemmatimonas
OTU2191	10	9	13	k__Bacteria; p__Bacteroidota; c__Bacteroidia; o__Chitinophagales; f__Chitinophagaceae; g__unclassified_Chitinophagaceae; s__unclassified_Chitinophagaceae
OTU2192	2	4	0	k__Bacteria; p__Patescibacteria; c__Parcubacteria; o__Candidatus_Vogelbacteria; f__unclassified_Candidatus_Vogelbacteria; g__unclassified_Candidatus_Vogelbacteria; s__unclassified_Candidatus_Vogelbacteria
OTU2193	12	1	4	k__Bacteria; p__Proteobacteria; c__Gammaproteobacteria; o__Pseudomonadales; f__Moraxellaceae; g__Acinetobacter; s__unclassified_Acinetobacter
OTU2194	16	18	13	k__Bacteria; p__Acidobacteriota; c__Thermoanaerobaculia; o__Thermoanaerobaculales; f__Thermoanaerobaculaceae; g__Subgroup_10; s__unclassified_Subgroup_10
OTU2195	10	1	9	k__Bacteria; p__Chloroflexi; c__Anaerolineae; o__SBR1031; f__uncultured_Gemmatimonadetes_bacterium; g__uncultured_Gemmatimonadetes_bacterium; s__uncultured_Gemmatimonadetes_bacterium
OTU2196	1	6	1	k__Bacteria; p__Myxococcota; c__Polyangia; o__Blfdi19; f__Anaeromyxobacter_dehalogenans; g__unclassified_Anaeromyxobacter_dehalogenans; s__unclassified_Anaeromyxobacter_dehalogenans
OTU2197	3	4	0	k__Bacteria; p__Acidobacteriota; c__Vicinamibacteria; o__Subgroup_17; f__unclassified_Subgroup_17; g__unclassified_Subgroup_17; s__unclassified_Subgroup_17
OTU2198	2	3	8	k__Bacteria; p__Proteobacteria; c__Gammaproteobacteria; o__Pseudomonadales; f__Halomonadaceae; g__HdN1; s__gamma_proteobacterium_HdN1
OTU2199	6	7	5	k__Bacteria; p__Bdellovibrionota; c__Oligoflexia; o__0319_6G20; f__uncultured_soil_bacterium; g__uncultured_soil_bacterium; s__uncultured_soil_bacterium
OTU22	30	92	1283	k__Bacteria; p__Cyanobacteria; c__Cyanobacteriia; o__Leptolyngbyales; f__Leptolyngbyaceae; g__EcFYyy_200; s__Leptolyngbya_sp._UIC_10061
OTU220	124	176	106	k__Bacteria; p__Proteobacteria; c__Gammaproteobacteria; o__Burkholderiales; f__Nitrosomonadaceae; g__oc32; s__unclassified_oc32
OTU2200	3	6	4	k__Bacteria; p__Bdellovibrionota; c__Oligoflexia; o__0319_6G20; f__uncultured_Syntrophobacteraceae_bacterium; g__uncultured_Syntrophobacteraceae_bacterium; s__uncultured_Syntrophobacteraceae_bacterium
OTU2201	3	1	6	k__Bacteria; p__Bacteroidota; c__Bacteroidia; o__Cytophagales; f__Cytophagaceae; g__Cytophaga; s__unclassified_Cytophaga
OTU2202	1	3	2	k__Bacteria; p__Proteobacteria; c__Gammaproteobacteria; o__Burkholderiales; f__Nitrosomonadaceae; g__unclassified_Nitrosomonadaceae; s__unclassified_Nitrosomonadaceae
OTU2203	3	3	5	k__Bacteria; p__Methylomirabilota; c__Methylomirabilia; o__Methylomirabilales; f__Methylomirabilaceae; g__Sh765B_TzT_35; s__unclassified_Sh765B_TzT_35
OTU2204	4	9	2	k__Bacteria; p__Elusimicrobiota; c__Elusimicrobia; o__MVP_88; f__uncultured_delta_proteobacterium; g__uncultured_delta_proteobacterium; s__uncultured_delta_proteobacterium
OTU2205	2	5	2	k__Bacteria; p__Proteobacteria; c__Gammaproteobacteria; o__Diplorickettsiales; f__Diplorickettsiaceae; g__Aquicella; s__unclassified_Aquicella
OTU2206	6	6	11	k__Bacteria; p__Proteobacteria; c__Gammaproteobacteria; o__Pseudomonadales; f__Pseudomonadaceae; g__Pseudomonas; s__unclassified_Pseudomonas
OTU2207	2	4	5	k__Bacteria; p__Patescibacteria; c__Parcubacteria; o__Candidatus_Kaiserbacteria; f__unclassified_Candidatus_Kaiserbacteria; g__unclassified_Candidatus_Kaiserbacteria; s__unclassified_Candidatus_Kaiserbacteria
OTU2208	27	21	30	k__Bacteria; p__Bacteroidota; c__Bacteroidia; o__Cytophagales; f__Microscillaceae; g__unclassified_Microscillaceae; s__unclassified_Microscillaceae
OTU2209	18	10	31	k__Bacteria; p__Patescibacteria; c__Saccharimonadia; o__Saccharimonadales; f__Saccharimonadaceae; g__TM7a; s__unclassified_TM7a
OTU221	79	35	126	k__Bacteria; p__Chloroflexi; c__Anaerolineae; o__SBR1031; f__A4b; g__OLB13; s__unclassified_OLB13
OTU2210	9	14	4	k__Bacteria; p__Actinobacteriota; c__Acidimicrobiia; o__Microtrichales; f__unclassified_Microtrichales; g__unclassified_Microtrichales; s__unclassified_Microtrichales
OTU2211	1	14	7	k__Bacteria; p__Bacteroidota; c__Kapabacteria; o__Kapabacteriales; f__unclassified_Kapabacteriales; g__unclassified_Kapabacteriales; s__unclassified_Kapabacteriales
OTU2212	1	8	12	k__Bacteria; p__Bacteroidota; c__Bacteroidia; o__Flavobacteriales; f__Weeksellaceae; g__Chryseobacterium; s__unclassified_Chryseobacterium
OTU2213	4	8	3	k__Bacteria; p__Myxococcota; c__Polyangia; o__Polyangiales; f__Sandaracinaceae; g__unclassified_Sandaracinaceae; s__uncultured_soil_bacterium
OTU2214	1	12	4	k__Bacteria; p__unclassified_Bacteria; c__unclassified_Bacteria; o__unclassified_Bacteria; f__unclassified_Bacteria; g__unclassified_Bacteria; s__unclassified_Bacteria
OTU2215	34	44	48	k__Bacteria; p__Actinobacteriota; c__Thermoleophilia; o__Gaiellales; f__unclassified_Gaiellales; g__unclassified_Gaiellales; s__unclassified_Gaiellales
OTU2216	4	12	6	k__Bacteria; p__Bacteroidota; c__Bacteroidia; o__Cytophagales; f__Microscillaceae; g__Ohtaekwangia; s__unclassified_Ohtaekwangia
OTU2217	0	14	0	k__Bacteria; p__Patescibacteria; c__Saccharimonadia; o__Saccharimonadales; f__Saccharimonadaceae; g__Candidatus_Saccharimonas; s__uncultured_rumen_bacterium
OTU2218	0	6	2	k__Bacteria; p__Proteobacteria; c__Alphaproteobacteria; o__unclassified_Alphaproteobacteria; f__unclassified_Alphaproteobacteria; g__unclassified_Alphaproteobacteria; s__unclassified_Alphaproteobacteria
OTU2219	2	19	6	k__Bacteria; p__Proteobacteria; c__Gammaproteobacteria; o__Diplorickettsiales; f__Diplorickettsiaceae; g__unclassified_Diplorickettsiaceae; s__unclassified_Diplorickettsiaceae
OTU222	54	105	315	k__Bacteria; p__Patescibacteria; c__Saccharimonadia; o__Saccharimonadales; f__uncultured_Candidatus_Saccharibacteria_bacterium; g__uncultured_Candidatus_Saccharibacteria_bacterium; s__uncultured_Candidatus_Saccharibacteria_bacterium
OTU2220	2	7	6	k__Bacteria; p__Chloroflexi; c__Chloroflexia; o__Thermomicrobiales; f__JG30_KF_CM45; g__unclassified_JG30_KF_CM45; s__unclassified_JG30_KF_CM45
OTU2221	0	13	0	k__Bacteria; p__Firmicutes; c__Clostridia; o__Clostridia_UCG_014; f__unclassified_Clostridia_UCG_014; g__unclassified_Clostridia_UCG_014; s__unclassified_Clostridia_UCG_014
OTU2222	0	9	0	k__Bacteria; p__Firmicutes; c__Clostridia; o__Clostridia_UCG_014; f__unclassified_Clostridia_UCG_014; g__unclassified_Clostridia_UCG_014; s__unclassified_Clostridia_UCG_014
OTU2223	16	21	18	k__Bacteria; p__Patescibacteria; c__Saccharimonadia; o__Saccharimonadales; f__Saccharimonadaceae; g__TM7a; s__unclassified_TM7a
OTU2224	148	346	157	k__Bacteria; p__Proteobacteria; c__Gammaproteobacteria; o__Burkholderiales; f__Comamonadaceae; g__unclassified_Comamonadaceae; s__unclassified_Comamonadaceae
OTU2225	5	6	6	k__Bacteria; p__Acidobacteriota; c__Vicinamibacteria; o__Vicinamibacterales; f__Vicinamibacteraceae; g__unclassified_Vicinamibacteraceae; s__unclassified_Vicinamibacteraceae
OTU2226	4	11	0	k__Bacteria; p__Chloroflexi; c__Anaerolineae; o__SBR1031; f__uncultured_Gemmatimonadetes_bacterium; g__uncultured_Gemmatimonadetes_bacterium; s__uncultured_Gemmatimonadetes_bacterium
OTU2227	2	11	0	k__Bacteria; p__Proteobacteria; c__Gammaproteobacteria; o__Burkholderiales; f__Oxalobacteraceae; g__Massilia; s__unclassified_Massilia
OTU2228	0	8	1	k__Bacteria; p__Myxococcota; c__Polyangia; o__Haliangiales; f__Haliangiaceae; g__Haliangium; s__unclassified_Haliangium
OTU2229	47	53	26	k__Bacteria; p__Proteobacteria; c__Gammaproteobacteria; o__Burkholderiales; f__SC_I_84; g__unclassified_SC_I_84; s__unclassified_SC_I_84
OTU223	1	0	195	k__Bacteria; p__Patescibacteria; c__Saccharimonadia; o__Saccharimonadales; f__YM_S32_TM7_50_20; g__unclassified_YM_S32_TM7_50_20; s__unclassified_YM_S32_TM7_50_20
OTU2230	7	3	22	k__Bacteria; p__Bacteroidota; c__Bacteroidia; o__Cytophagales; f__Cytophagaceae; g__Rhodocytophaga; s__unclassified_Rhodocytophaga
OTU2231	0	2	6	k__Bacteria; p__Proteobacteria; c__Gammaproteobacteria; o__Diplorickettsiales; f__Diplorickettsiaceae; g__Aquicella; s__unclassified_Aquicella
OTU2232	2	27	0	k__Bacteria; p__Chloroflexi; c__Anaerolineae; o__SBR1031; f__unclassified_SBR1031; g__unclassified_SBR1031; s__unclassified_SBR1031
OTU2233	1	3	5	k__Bacteria; p__Cyanobacteria; c__Cyanobacteriia; o__Cyanobacteriales; f__Coleofasciculaceae; g__Microcoleus_PCC_7113; s__Microcoleus_sp._PCC_7113
OTU2234	0	10	3	k__Bacteria; p__Proteobacteria; c__Gammaproteobacteria; o__Gammaproteobacteria_Incertae_Sedis; f__Unknown_Family; g__Candidatus_Berkiella; s__unclassified_Candidatus_Berkiella
OTU2235	0	4	5	k__Bacteria; p__Proteobacteria; c__Alphaproteobacteria; o__Rhizobiales; f__unclassified_Rhizobiales; g__unclassified_Rhizobiales; s__unclassified_Rhizobiales
OTU2236	13	15	9	k__Bacteria; p__Chloroflexi; c__Anaerolineae; o__SBR1031; f__unclassified_SBR1031; g__unclassified_SBR1031; s__unclassified_SBR1031
OTU2237	52	45	42	k__Bacteria; p__Acidobacteriota; c__Vicinamibacteria; o__Vicinamibacterales; f__Vicinamibacteraceae; g__unclassified_Vicinamibacteraceae; s__uncultured_Acidobacteria_bacterium
OTU2238	0	2	4	k__Bacteria; p__Proteobacteria; c__Alphaproteobacteria; o__Rhodobacterales; f__Rhodobacteraceae; g__Rubribacterium; s__uncultured_Alphaproteobacteria_bacterium
OTU2239	4	14	6	k__Bacteria; p__Bacteroidota; c__Bacteroidia; o__Sphingobacteriales; f__NS11_12_marine_group; g__uncultured_Bacteroidetes_bacterium; s__uncultured_Bacteroidetes_bacterium
OTU224	200	150	107	k__Bacteria; p__Actinobacteriota; c__Actinobacteria; o__Micromonosporales; f__Micromonosporaceae; g__Virgisporangium; s__unclassified_Virgisporangium
OTU2240	2	1	10	k__Bacteria; p__Proteobacteria; c__Gammaproteobacteria; o__Burkholderiales; f__Chitinimonadaceae; g__Chitinimonas; s__Chitinimonas_viridis
OTU2241	11	8	16	k__Bacteria; p__Bacteroidota; c__Bacteroidia; o__Cytophagales; f__Microscillaceae; g__unclassified_Microscillaceae; s__Bacteroidetes_bacterium_CHC2
OTU2242	2	10	26	k__Bacteria; p__Bacteroidota; c__Bacteroidia; o__Sphingobacteriales; f__Sphingobacteriaceae; g__Solitalea; s__Solitalea_koreensis
OTU2243	0	9	0	k__Bacteria; p__Dependentiae; c__Babeliae; o__Babeliales; f__Vermiphilaceae; g__unclassified_Vermiphilaceae; s__unclassified_Vermiphilaceae
OTU2244	19	24	14	k__Bacteria; p__Chloroflexi; c__Chloroflexia; o__Chloroflexales; f__Roseiflexaceae; g__unclassified_Roseiflexaceae; s__unclassified_Roseiflexaceae
OTU2245	0	7	0	k__Bacteria; p__Acidobacteriota; c__Thermoanaerobaculia; o__Thermoanaerobaculales; f__Thermoanaerobaculaceae; g__Subgroup_10; s__unclassified_Subgroup_10
OTU2246	1	3	5	k__Bacteria; p__Gemmatimonadota; c__Gemmatimonadetes; o__Gemmatimonadales; f__Gemmatimonadaceae; g__unclassified_Gemmatimonadaceae; s__uncultured_soil_bacterium
OTU2247	4	16	4	k__Bacteria; p__Myxococcota; c__Polyangia; o__Haliangiales; f__Haliangiaceae; g__Haliangium; s__unclassified_Haliangium
OTU2248	2	2	7	k__Bacteria; p__Patescibacteria; c__Parcubacteria; o__Candidatus_Kaiserbacteria; f__uncultured_Parcubacteria_group_bacterium; g__uncultured_Parcubacteria_group_bacterium; s__uncultured_Parcubacteria_group_bacterium
OTU2249	3	21	10	k__Bacteria; p__Actinobacteriota; c__Thermoleophilia; o__Gaiellales; f__unclassified_Gaiellales; g__unclassified_Gaiellales; s__unclassified_Gaiellales
OTU225	130	70	98	k__Bacteria; p__Proteobacteria; c__Gammaproteobacteria; o__Burkholderiales; f__Burkholderiaceae; g__Limnobacter; s__unclassified_Limnobacter
OTU2250	0	0	7	k__Bacteria; p__Proteobacteria; c__Gammaproteobacteria; o__Diplorickettsiales; f__Diplorickettsiaceae; g__Aquicella; s__unclassified_Aquicella
OTU2251	2	0	11	k__Bacteria; p__Gemmatimonadota; c__Gemmatimonadetes; o__Gemmatimonadales; f__Gemmatimonadaceae; g__unclassified_Gemmatimonadaceae; s__unclassified_Gemmatimonadaceae
OTU2252	7	7	14	k__Bacteria; p__Proteobacteria; c__Gammaproteobacteria; o__Burkholderiales; f__Nitrosomonadaceae; g__unclassified_Nitrosomonadaceae; s__uncultured_soil_bacterium
OTU2253	5	1	22	k__Bacteria; p__Chloroflexi; c__Chloroflexia; o__Thermomicrobiales; f__JG30_KF_CM45; g__unclassified_JG30_KF_CM45; s__unclassified_JG30_KF_CM45
OTU2254	2	1	15	k__Bacteria; p__Patescibacteria; c__Saccharimonadia; o__Saccharimonadales; f__LWQ8; g__unclassified_LWQ8; s__unclassified_LWQ8
OTU2255	0	0	17	k__Bacteria; p__Actinobacteriota; c__Actinobacteria; o__Streptomycetales; f__Streptomycetaceae; g__Streptomyces; s__unclassified_Streptomyces
OTU2256	0	0	27	k__Bacteria; p__Latescibacterota; c__Latescibacteria; o__Latescibacterales; f__Latescibacteraceae; g__unclassified_Latescibacteraceae; s__unclassified_Latescibacteraceae
OTU2257	22	32	35	k__Bacteria; p__Myxococcota; c__Polyangia; o__Haliangiales; f__Haliangiaceae; g__Haliangium; s__unclassified_Haliangium
OTU2258	1129	726	363	k__Bacteria; p__Proteobacteria; c__Gammaproteobacteria; o__Burkholderiales; f__Oxalobacteraceae; g__Massilia; s__unclassified_Massilia
OTU2259	3	5	16	k__Bacteria; p__Acidobacteriota; c__Vicinamibacteria; o__Vicinamibacterales; f__unclassified_Vicinamibacterales; g__unclassified_Vicinamibacterales; s__unclassified_Vicinamibacterales
OTU226	0	1	195	k__Bacteria; p__Bacteroidota; c__Bacteroidia; o__Flavobacteriales; f__Flavobacteriaceae; g__Flavobacterium; s__unclassified_Flavobacterium
OTU2260	6	0	20	k__Bacteria; p__Cyanobacteria; c__Cyanobacteriia; o__Cyanobacteriales; f__Chroococcidiopsaceae; g__Chroococcidiopsis_PCC_7203; s__unclassified_Chroococcidiopsis_PCC_7203
OTU2261	4	3	20	k__Bacteria; p__Chloroflexi; c__Anaerolineae; o__SBR1031; f__A4b; g__unclassified_A4b; s__unclassified_A4b
OTU2262	5	2	10	k__Bacteria; p__unclassified_Bacteria; c__unclassified_Bacteria; o__unclassified_Bacteria; f__unclassified_Bacteria; g__unclassified_Bacteria; s__unclassified_Bacteria
OTU2263	0	0	9	k__Bacteria; p__Proteobacteria; c__Gammaproteobacteria; o__Gammaproteobacteria_Incertae_Sedis; f__Unknown_Family; g__Candidatus_Berkiella; s__unclassified_Candidatus_Berkiella
OTU2264	29	29	29	k__Bacteria; p__Proteobacteria; c__Alphaproteobacteria; o__Rhizobiales; f__Xanthobacteraceae; g__unclassified_Xanthobacteraceae; s__unclassified_Xanthobacteraceae
OTU2265	0	0	12	k__Bacteria; p__Proteobacteria; c__Gammaproteobacteria; o__Enterobacterales; f__Idiomarinaceae; g__Idiomarina; s__Pseudidiomarina_aestuarii
OTU2266	3	2	28	k__Bacteria; p__Bacteroidota; c__Bacteroidia; o__Sphingobacteriales; f__Sphingobacteriaceae; g__unclassified_Sphingobacteriaceae; s__unclassified_Sphingobacteriaceae
OTU2267	10	1	7	k__Bacteria; p__Bacteroidota; c__Bacteroidia; o__Flavobacteriales; f__Flavobacteriaceae; g__Salinimicrobium; s__uncultured_soil_bacterium
OTU2268	14	1	0	k__Bacteria; p__Chloroflexi; c__Chloroflexia; o__Chloroflexales; f__Roseiflexaceae; g__unclassified_Roseiflexaceae; s__unclassified_Roseiflexaceae
OTU2269	2	2	2	k__Bacteria; p__Acidobacteriota; c__Blastocatellia; o__11_24; f__uncultured_Acidobacteria_bacterium; g__uncultured_Acidobacteria_bacterium; s__uncultured_Acidobacteria_bacterium
OTU227	140	161	150	k__Bacteria; p__Acidobacteriota; c__Vicinamibacteria; o__Subgroup_9; f__uncultured_Acidobacteria_bacterium; g__uncultured_Acidobacteria_bacterium; s__uncultured_Acidobacteria_bacterium
OTU2270	14	11	17	k__Bacteria; p__Chloroflexi; c__Anaerolineae; o__SBR1031; f__A4b; g__unclassified_A4b; s__unclassified_A4b
OTU2271	10	17	4	k__Bacteria; p__Gemmatimonadota; c__Gemmatimonadetes; o__Gemmatimonadales; f__Gemmatimonadaceae; g__Gemmatimonas; s__unclassified_Gemmatimonas
OTU2272	2	3	2	k__Bacteria; p__Cyanobacteria; c__Vampirivibrionia; o__Vampirovibrionales; f__Vampirovibrionaceae; g__Vampirovibrio; s__unclassified_Vampirovibrio
OTU2273	9	8	7	k__Bacteria; p__Verrucomicrobiota; c__Verrucomicrobiae; o__Opitutales; f__Opitutaceae; g__Opitutus; s__unclassified_Opitutus
OTU2274	5	1	0	k__Bacteria; p__Myxococcota; c__Polyangia; o__Polyangiales; f__Phaselicystidaceae; g__Phaselicystis; s__unclassified_Phaselicystis
OTU2275	6	6	2	k__Bacteria; p__unclassified_Bacteria; c__unclassified_Bacteria; o__unclassified_Bacteria; f__unclassified_Bacteria; g__unclassified_Bacteria; s__unclassified_Bacteria
OTU2276	8	10	1	k__Bacteria; p__Planctomycetota; c__Planctomycetes; o__Isosphaerales; f__Isosphaeraceae; g__unclassified_Isosphaeraceae; s__unclassified_Isosphaeraceae
OTU2277	22	30	25	k__Bacteria; p__Bacteroidota; c__Bacteroidia; o__Cytophagales; f__Microscillaceae; g__unclassified_Microscillaceae; s__unclassified_Microscillaceae
OTU2278	5	11	2	k__Bacteria; p__Actinobacteriota; c__Thermoleophilia; o__Solirubrobacterales; f__67_14; g__unclassified_67_14; s__unclassified_67_14
OTU2279	7	6	1	k__Bacteria; p__Proteobacteria; c__Alphaproteobacteria; o__Acetobacterales; f__Acetobacteraceae; g__unclassified_Acetobacteraceae; s__unclassified_Acetobacteraceae
OTU228	419	347	272	k__Bacteria; p__Methylomirabilota; c__Methylomirabilia; o__Rokubacteriales; f__uncultured_Candidatus_Rokubactera_bacterium; g__uncultured_Candidatus_Rokubactera_bacterium; s__uncultured_Candidatus_Rokubactera_bacterium
OTU2280	5	5	10	k__Bacteria; p__Actinobacteriota; c__Acidimicrobiia; o__IMCC26256; f__uncultured_Acidimicrobiia_bacterium; g__uncultured_Acidimicrobiia_bacterium; s__uncultured_Acidimicrobiia_bacterium
OTU2281	3	2	4	k__Bacteria; p__Proteobacteria; c__Alphaproteobacteria; o__unclassified_Alphaproteobacteria; f__unclassified_Alphaproteobacteria; g__unclassified_Alphaproteobacteria; s__unclassified_Alphaproteobacteria
OTU2282	160	123	89	k__Bacteria; p__Acidobacteriota; c__Vicinamibacteria; o__Vicinamibacterales; f__Vicinamibacteraceae; g__unclassified_Vicinamibacteraceae; s__unclassified_Vicinamibacteraceae
OTU2283	2	1	2	k__Bacteria; p__Elusimicrobiota; c__Endomicrobia; o__Endomicrobiales; f__Endomicrobiaceae; g__Endomicrobium; s__unclassified_Endomicrobium
OTU2284	8	5	2	k__Bacteria; p__Patescibacteria; c__Saccharimonadia; o__Saccharimonadales; f__unclassified_Saccharimonadales; g__unclassified_Saccharimonadales; s__unclassified_Saccharimonadales
OTU2285	282	289	256	k__Bacteria; p__Proteobacteria; c__Gammaproteobacteria; o__Burkholderiales; f__Nitrosomonadaceae; g__Ellin6067; s__unclassified_Ellin6067
OTU2286	5	1	2	k__Bacteria; p__Planctomycetota; c__Planctomycetes; o__Gemmatales; f__Gemmataceae; g__unclassified_Gemmataceae; s__unclassified_Gemmataceae
OTU2287	4	4	2	k__Bacteria; p__Myxococcota; c__Polyangia; o__Polyangiales; f__Sandaracinaceae; g__Sandaracinus; s__unclassified_Sandaracinus
OTU2288	5	0	1	k__Bacteria; p__Gemmatimonadota; c__Gemmatimonadetes; o__Gemmatimonadales; f__Gemmatimonadaceae; g__unclassified_Gemmatimonadaceae; s__Gemmatimonadetes_bacterium_LX87
OTU2289	7	7	4	k__Bacteria; p__Actinobacteriota; c__Thermoleophilia; o__Solirubrobacterales; f__67_14; g__unclassified_67_14; s__unclassified_67_14
OTU229	11	155	11	k__Bacteria; p__Actinobacteriota; c__Actinobacteria; o__Pseudonocardiales; f__Pseudonocardiaceae; g__Actinophytocola; s__unclassified_Actinophytocola
OTU2290	7	0	10	k__Bacteria; p__Patescibacteria; c__Parcubacteria; o__Candidatus_Kaiserbacteria; f__unclassified_Candidatus_Kaiserbacteria; g__unclassified_Candidatus_Kaiserbacteria; s__unclassified_Candidatus_Kaiserbacteria
OTU2291	7	9	3	k__Bacteria; p__Verrucomicrobiota; c__Verrucomicrobiae; o__Pedosphaerales; f__Pedosphaeraceae; g__unclassified_Pedosphaeraceae; s__unclassified_Pedosphaeraceae
OTU2292	7	15	10	k__Bacteria; p__unclassified_Bacteria; c__unclassified_Bacteria; o__unclassified_Bacteria; f__unclassified_Bacteria; g__unclassified_Bacteria; s__unclassified_Bacteria
OTU2293	13	1	2	k__Bacteria; p__Bdellovibrionota; c__Bdellovibrionia; o__Bdellovibrionales; f__Bdellovibrionaceae; g__Bdellovibrio; s__unclassified_Bdellovibrio
OTU2294	2	5	3	k__Bacteria; p__unclassified_Bacteria; c__unclassified_Bacteria; o__unclassified_Bacteria; f__unclassified_Bacteria; g__unclassified_Bacteria; s__unclassified_Bacteria
OTU2295	7	1	1	k__Bacteria; p__Bacteroidota; c__Rhodothermia; o__Rhodothermales; f__Rhodothermaceae; g__unclassified_Rhodothermaceae; s__unclassified_Rhodothermaceae
OTU2296	34	29	35	k__Bacteria; p__Proteobacteria; c__Alphaproteobacteria; o__Rhodobacterales; f__Rhodobacteraceae; g__Rubellimicrobium; s__unclassified_Rubellimicrobium
OTU2297	18	11	11	k__Bacteria; p__Gemmatimonadota; c__unclassified_Gemmatimonadota; o__unclassified_Gemmatimonadota; f__unclassified_Gemmatimonadota; g__unclassified_Gemmatimonadota; s__unclassified_Gemmatimonadota
OTU2298	3	6	9	k__Bacteria; p__Bacteroidota; c__Bacteroidia; o__Cytophagales; f__Cytophagaceae; g__Rhodocytophaga; s__uncultured_Rhodocytophaga_sp.
OTU2299	16	11	0	k__Bacteria; p__Chloroflexi; c__Anaerolineae; o__SBR1031; f__unclassified_SBR1031; g__unclassified_SBR1031; s__unclassified_SBR1031
OTU23	40	15	794	k__Bacteria; p__Myxococcota; c__Polyangia; o__Polyangiales; f__Sandaracinaceae; g__unclassified_Sandaracinaceae; s__uncultured_soil_bacterium
OTU230	22	45	204	k__Bacteria; p__Acidobacteriota; c__Thermoanaerobaculia; o__Thermoanaerobaculales; f__Thermoanaerobaculaceae; g__Subgroup_10; s__Acidobacteria_bacterium_WY67
OTU2300	8	4	5	k__Bacteria; p__Acidobacteriota; c__Vicinamibacteria; o__Vicinamibacterales; f__Vicinamibacteraceae; g__unclassified_Vicinamibacteraceae; s__unclassified_Vicinamibacteraceae
OTU2301	7	5	2	k__Bacteria; p__Acidobacteriota; c__Vicinamibacteria; o__Vicinamibacterales; f__unclassified_Vicinamibacterales; g__unclassified_Vicinamibacterales; s__unclassified_Vicinamibacterales
OTU2302	5	2	5	k__Bacteria; p__Proteobacteria; c__Gammaproteobacteria; o__Beggiatoales; f__Beggiatoaceae; g__unclassified_Beggiatoaceae; s__uncultured_proteobacterium
OTU2303	5	2	3	k__Bacteria; p__unclassified_Bacteria; c__unclassified_Bacteria; o__unclassified_Bacteria; f__unclassified_Bacteria; g__unclassified_Bacteria; s__unclassified_Bacteria
OTU2304	5	2	2	k__Bacteria; p__Myxococcota; c__Polyangia; o__Blfdi19; f__Anaeromyxobacter_dehalogenans; g__unclassified_Anaeromyxobacter_dehalogenans; s__unclassified_Anaeromyxobacter_dehalogenans
OTU2305	3	9	10	k__Bacteria; p__Gemmatimonadota; c__Gemmatimonadetes; o__Gemmatimonadales; f__Gemmatimonadaceae; g__unclassified_Gemmatimonadaceae; s__unclassified_Gemmatimonadaceae
OTU2306	6	23	6	k__Bacteria; p__Gemmatimonadota; c__Longimicrobia; o__Longimicrobiales; f__Longimicrobiaceae; g__unclassified_Longimicrobiaceae; s__unclassified_Longimicrobiaceae
OTU2307	9	1	0	k__Bacteria; p__Patescibacteria; c__Parcubacteria; o__Candidatus_Doudnabacteria; f__Candidatus_Doudnabacteria_bacterium_RIFCSPLOWO2_02_FULL_48_13; g__unclassified_Candidatus_Doudnabacteria_bacterium_RIFCSPLOWO2_02_FULL_48_13; s__unclassified_Candidatus_Doudnabacteria_bacterium_RIFCSPLOWO2_02_FULL_48_13
OTU2308	9	9	9	k__Bacteria; p__Actinobacteriota; c__Thermoleophilia; o__Solirubrobacterales; f__Solirubrobacteraceae; g__Parviterribacter; s__unclassified_Parviterribacter
OTU2309	9	0	6	k__Bacteria; p__Bdellovibrionota; c__Bdellovibrionia; o__Bdellovibrionales; f__Bdellovibrionaceae; g__Bdellovibrio; s__uncultured_soil_bacterium
OTU231	182	144	45	k__Bacteria; p__Bacteroidota; c__Bacteroidia; o__Cytophagales; f__Hymenobacteraceae; g__Pontibacter; s__Pontibacter_sp._LX8
OTU2310	4	3	3	k__Bacteria; p__Proteobacteria; c__Gammaproteobacteria; o__Burkholderiales; f__TRA3_20; g__unclassified_TRA3_20; s__unclassified_TRA3_20
OTU2311	12	9	13	k__Bacteria; p__Bacteroidota; c__Bacteroidia; o__Sphingobacteriales; f__AKYH767; g__unclassified_AKYH767; s__unclassified_AKYH767
OTU2312	16	5	9	k__Bacteria; p__Firmicutes; c__Clostridia; o__Clostridiales; f__Clostridiaceae; g__Clostridium_sensu_stricto_1; s__unclassified_Clostridium_sensu_stricto_1
OTU2313	5	0	4	k__Bacteria; p__Actinobacteriota; c__Actinobacteria; o__Nitriliruptorales; f__Nitriliruptoraceae; g__uncultured_Actinobacteridae_bacterium; s__uncultured_Actinobacteridae_bacterium
OTU2314	29	29	26	k__Bacteria; p__Acidobacteriota; c__Blastocatellia; o__Pyrinomonadales; f__Pyrinomonadaceae; g__RB41; s__unclassified_RB41
OTU2315	12	5	4	k__Bacteria; p__Bacteroidota; c__Bacteroidia; o__Chitinophagales; f__Chitinophagaceae; g__unclassified_Chitinophagaceae; s__unclassified_Chitinophagaceae
OTU2316	12	11	7	k__Bacteria; p__Chloroflexi; c__unclassified_Chloroflexi; o__unclassified_Chloroflexi; f__unclassified_Chloroflexi; g__unclassified_Chloroflexi; s__unclassified_Chloroflexi
OTU2317	26	25	22	k__Bacteria; p__unclassified_Bacteria; c__unclassified_Bacteria; o__unclassified_Bacteria; f__unclassified_Bacteria; g__unclassified_Bacteria; s__unclassified_Bacteria
OTU2318	9	5	1	k__Bacteria; p__Actinobacteriota; c__unclassified_Actinobacteriota; o__unclassified_Actinobacteriota; f__unclassified_Actinobacteriota; g__unclassified_Actinobacteriota; s__unclassified_Actinobacteriota
OTU2319	11	3	2	k__Bacteria; p__Gemmatimonadota; c__Longimicrobia; o__Longimicrobiales; f__Longimicrobiaceae; g__YC_ZSS_LKJ147; s__unclassified_YC_ZSS_LKJ147
OTU232	120	88	60	k__Bacteria; p__Proteobacteria; c__Gammaproteobacteria; o__Burkholderiales; f__TRA3_20; g__unclassified_TRA3_20; s__unclassified_TRA3_20
OTU2320	2	3	1	k__Bacteria; p__Bdellovibrionota; c__Oligoflexia; o__Oligoflexales; f__Oligoflexaceae; g__unclassified_Oligoflexaceae; s__unclassified_Oligoflexaceae
OTU2321	12	3	7	k__Bacteria; p__Gemmatimonadota; c__Gemmatimonadetes; o__Gemmatimonadales; f__Gemmatimonadaceae; g__Gemmatimonas; s__unclassified_Gemmatimonas
OTU2322	10	9	7	k__Bacteria; p__Acidobacteriota; c__Vicinamibacteria; o__Vicinamibacterales; f__unclassified_Vicinamibacterales; g__unclassified_Vicinamibacterales; s__unclassified_Vicinamibacterales
OTU2323	5	1	2	k__Bacteria; p__Proteobacteria; c__Gammaproteobacteria; o__Enterobacterales; f__Aeromonadaceae; g__Aeromonas; s__unclassified_Aeromonas
OTU2324	1	3	1	k__Bacteria; p__unclassified_Bacteria; c__unclassified_Bacteria; o__unclassified_Bacteria; f__unclassified_Bacteria; g__unclassified_Bacteria; s__unclassified_Bacteria
OTU2325	1	3	1	k__Bacteria; p__Elusimicrobiota; c__Endomicrobia; o__Endomicrobiales; f__Endomicrobiaceae; g__Endomicrobium; s__unclassified_Endomicrobium
OTU2326	4	2	0	k__Bacteria; p__Proteobacteria; c__Gammaproteobacteria; o__Burkholderiales; f__Burkholderiaceae; g__unclassified_Burkholderiaceae; s__unclassified_Burkholderiaceae
OTU2327	5	7	2	k__Bacteria; p__Proteobacteria; c__Alphaproteobacteria; o__Azospirillales; f__Azospirillaceae; g__Desertibacter; s__unclassified_Desertibacter
OTU2328	5	9	5	k__Bacteria; p__Myxococcota; c__Polyangia; o__Haliangiales; f__Haliangiaceae; g__Haliangium; s__unclassified_Haliangium
OTU2329	15	8	4	k__Bacteria; p__Actinobacteriota; c__Thermoleophilia; o__Solirubrobacterales; f__Solirubrobacteraceae; g__Parviterribacter; s__unclassified_Parviterribacter
OTU233	83	52	59	k__Bacteria; p__Acidobacteriota; c__Acidobacteriae; o__unclassified_Acidobacteriae; f__unclassified_Acidobacteriae; g__unclassified_Acidobacteriae; s__unclassified_Acidobacteriae
OTU2330	7	8	4	k__Bacteria; p__Proteobacteria; c__Alphaproteobacteria; o__Defluviicoccales; f__Defluviicoccaceae; g__Defluviicoccus; s__unclassified_Defluviicoccus
OTU2331	2	7	2	k__Bacteria; p__unclassified_Bacteria; c__unclassified_Bacteria; o__unclassified_Bacteria; f__unclassified_Bacteria; g__unclassified_Bacteria; s__unclassified_Bacteria
OTU2332	17	14	11	k__Bacteria; p__Bdellovibrionota; c__Oligoflexia; o__Oligoflexales; f__Oligoflexaceae; g__Oligoflexus; s__uncultured_delta_proteobacterium
OTU2333	5	6	6	k__Bacteria; p__Proteobacteria; c__Alphaproteobacteria; o__Kiloniellales; f__Fodinicurvataceae; g__unclassified_Fodinicurvataceae; s__unclassified_Fodinicurvataceae
OTU2334	14	7	7	k__Bacteria; p__Myxococcota; c__Polyangia; o__Haliangiales; f__Haliangiaceae; g__Haliangium; s__unclassified_Haliangium
OTU2335	5	4	2	k__Bacteria; p__Firmicutes; c__Bacilli; o__Entomoplasmatales; f__type_III; g__uncultured_Mollicutes_bacterium; s__uncultured_Mollicutes_bacterium
OTU2336	2	3	0	k__Bacteria; p__Bdellovibrionota; c__Oligoflexia; o__0319_6G20; f__unclassified_0319_6G20; g__unclassified_0319_6G20; s__unclassified_0319_6G20
OTU2337	5	0	0	k__Bacteria; p__Proteobacteria; c__Gammaproteobacteria; o__Burkholderiales; f__unclassified_Burkholderiales; g__unclassified_Burkholderiales; s__unclassified_Burkholderiales
OTU2338	4	2	3	k__Bacteria; p__Patescibacteria; c__Saccharimonadia; o__Saccharimonadales; f__LWQ8; g__unclassified_LWQ8; s__unclassified_LWQ8
OTU2339	9	4	6	k__Bacteria; p__Proteobacteria; c__Gammaproteobacteria; o__unclassified_Gammaproteobacteria; f__unclassified_Gammaproteobacteria; g__unclassified_Gammaproteobacteria; s__unclassified_Gammaproteobacteria
OTU234	120	124	151	k__Bacteria; p__Proteobacteria; c__Alphaproteobacteria; o__Caulobacterales; f__Caulobacteraceae; g__Brevundimonas; s__unclassified_Brevundimonas
OTU2340	19	13	11	k__Bacteria; p__Bacteroidota; c__Bacteroidia; o__Chitinophagales; f__Chitinophagaceae; g__unclassified_Chitinophagaceae; s__Panacibacter_ginsenosidivorans
OTU2341	10	5	6	k__Bacteria; p__Chloroflexi; c__Anaerolineae; o__RBG_13_54_9; f__uncultured_sludge_bacterium_A31; g__uncultured_sludge_bacterium_A31; s__uncultured_sludge_bacterium_A31
OTU2342	4	5	3	k__Bacteria; p__Acidobacteriota; c__Vicinamibacteria; o__Vicinamibacterales; f__Vicinamibacteraceae; g__Luteitalea; s__unclassified_Luteitalea
OTU2343	9	17	8	k__Bacteria; p__Actinobacteriota; c__Acidimicrobiia; o__Microtrichales; f__Ilumatobacteraceae; g__unclassified_Ilumatobacteraceae; s__unclassified_Ilumatobacteraceae
OTU2344	11	10	7	k__Bacteria; p__Gemmatimonadota; c__Gemmatimonadetes; o__Gemmatimonadales; f__Gemmatimonadaceae; g__Gemmatimonas; s__unclassified_Gemmatimonas
OTU2345	3	2	0	k__Bacteria; p__unclassified_Bacteria; c__unclassified_Bacteria; o__unclassified_Bacteria; f__unclassified_Bacteria; g__unclassified_Bacteria; s__unclassified_Bacteria
OTU2346	4	2	2	k__Bacteria; p__Bdellovibrionota; c__Oligoflexia; o__0319_6G20; f__uncultured_Geoalkalibacter_sp.; g__uncultured_Geoalkalibacter_sp.; s__uncultured_Geoalkalibacter_sp.
OTU2347	5	0	0	k__Bacteria; p__Patescibacteria; c__Saccharimonadia; o__Saccharimonadales; f__LWQ8; g__unclassified_LWQ8; s__unclassified_LWQ8
OTU2348	4	2	4	k__Bacteria; p__Myxococcota; c__Polyangia; o__Haliangiales; f__Haliangiaceae; g__Haliangium; s__unclassified_Haliangium
OTU2349	6	1	1	k__Bacteria; p__unclassified_Bacteria; c__unclassified_Bacteria; o__unclassified_Bacteria; f__unclassified_Bacteria; g__unclassified_Bacteria; s__unclassified_Bacteria
OTU235	186	102	42	k__Bacteria; p__Acidobacteriota; c__Thermoanaerobaculia; o__Thermoanaerobaculales; f__Thermoanaerobaculaceae; g__Subgroup_10; s__unclassified_Subgroup_10
OTU2350	8	5	8	k__Bacteria; p__Firmicutes; c__Bacilli; o__Entomoplasmatales; f__type_III; g__uncultured_Mollicutes_bacterium; s__uncultured_Mollicutes_bacterium
OTU2351	11	11	3	k__Bacteria; p__Myxococcota; c__Myxococcia; o__Myxococcales; f__Anaeromyxobacteraceae; g__Anaeromyxobacter; s__unclassified_Anaeromyxobacter
OTU2352	13	8	6	k__Bacteria; p__unclassified_Bacteria; c__unclassified_Bacteria; o__unclassified_Bacteria; f__unclassified_Bacteria; g__unclassified_Bacteria; s__unclassified_Bacteria
OTU2353	50	29	58	k__Bacteria; p__Actinobacteriota; c__Thermoleophilia; o__Gaiellales; f__Gaiellaceae; g__Gaiella; s__unclassified_Gaiella
OTU2354	18	8	5	k__Bacteria; p__Acidobacteriota; c__Blastocatellia; o__DS_100; f__uncultured_Acidobacteria_bacterium; g__uncultured_Acidobacteria_bacterium; s__uncultured_Acidobacteria_bacterium
OTU2355	7	1	1	k__Bacteria; p__Proteobacteria; c__Alphaproteobacteria; o__Rhodospirillales; f__Magnetospirillaceae; g__Magnetospirillum; s__unclassified_Magnetospirillum
OTU2356	3	6	2	k__Bacteria; p__Proteobacteria; c__Gammaproteobacteria; o__Legionellales; f__Legionellaceae; g__Legionella; s__unclassified_Legionella
OTU2357	4	1	1	k__Bacteria; p__Chloroflexi; c__Anaerolineae; o__Ardenticatenales; f__unclassified_Ardenticatenales; g__uncultured_archaeon; s__unclassified_Ardenticatenales
OTU2358	2	4	6	k__Bacteria; p__Acidobacteriota; c__Acidobacteriae; o__Subgroup_2; f__uncultured_Acidobacteria_bacterium; g__uncultured_Acidobacteria_bacterium; s__uncultured_Acidobacteria_bacterium
OTU2359	194	188	117	k__Bacteria; p__Acidobacteriota; c__Vicinamibacteria; o__Vicinamibacterales; f__unclassified_Vicinamibacterales; g__unclassified_Vicinamibacterales; s__unclassified_Vicinamibacterales
OTU236	199	170	98	k__Bacteria; p__Acidobacteriota; c__Acidobacteriae; o__Bryobacterales; f__Bryobacteraceae; g__Bryobacter; s__unclassified_Bryobacter
OTU2360	1	2	3	k__Bacteria; p__Patescibacteria; c__Parcubacteria; o__Candidatus_Doudnabacteria; f__Candidatus_Doudnabacteria_bacterium_RIFCSPLOWO2_02_FULL_48_13; g__unclassified_Candidatus_Doudnabacteria_bacterium_RIFCSPLOWO2_02_FULL_48_13; s__unclassified_Candidatus_Doudnabacteria_bacterium_RIFCSPLOWO2_02_FULL_48_13
OTU2361	6	2	5	k__Bacteria; p__Gemmatimonadota; c__Gemmatimonadetes; o__Gemmatimonadales; f__Gemmatimonadaceae; g__unclassified_Gemmatimonadaceae; s__unclassified_Gemmatimonadaceae
OTU2362	2	0	8	k__Bacteria; p__Verrucomicrobiota; c__Verrucomicrobiae; o__Chthoniobacterales; f__Chthoniobacteraceae; g__Chthoniobacter; s__unclassified_Chthoniobacter
OTU2363	7	11	14	k__Bacteria; p__unclassified_Bacteria; c__unclassified_Bacteria; o__unclassified_Bacteria; f__unclassified_Bacteria; g__unclassified_Bacteria; s__unclassified_Bacteria
OTU2364	16	29	14	k__Bacteria; p__Actinobacteriota; c__Acidimicrobiia; o__Microtrichales; f__Ilumatobacteraceae; g__unclassified_Ilumatobacteraceae; s__unclassified_Ilumatobacteraceae
OTU2365	8	3	6	k__Bacteria; p__Proteobacteria; c__Gammaproteobacteria; o__Burkholderiales; f__unclassified_Burkholderiales; g__unclassified_Burkholderiales; s__unclassified_Burkholderiales
OTU2366	2	4	0	k__Bacteria; p__Proteobacteria; c__Alphaproteobacteria; o__Paracaedibacterales; f__Paracaedibacteraceae; g__unclassified_Paracaedibacteraceae; s__uncultured_prokaryote
OTU2367	20	18	2	k__Bacteria; p__Firmicutes; c__Bacilli; o__Entomoplasmatales; f__type_III; g__uncultured_Mollicutes_bacterium; s__uncultured_Mollicutes_bacterium
OTU2368	2	5	1	k__Bacteria; p__unclassified_Bacteria; c__unclassified_Bacteria; o__unclassified_Bacteria; f__unclassified_Bacteria; g__unclassified_Bacteria; s__unclassified_Bacteria
OTU2369	14	15	1	k__Bacteria; p__Chloroflexi; c__unclassified_Chloroflexi; o__unclassified_Chloroflexi; f__unclassified_Chloroflexi; g__unclassified_Chloroflexi; s__unclassified_Chloroflexi
OTU237	382	148	690	k__Bacteria; p__Proteobacteria; c__Alphaproteobacteria; o__Sphingomonadales; f__Sphingomonadaceae; g__Porphyrobacter; s__unclassified_Porphyrobacter
OTU2370	2	5	5	k__Bacteria; p__Myxococcota; c__Polyangia; o__Polyangiales; f__Sandaracinaceae; g__Sandaracinus; s__Sandaracinus_amylolyticus
OTU2371	5	5	10	k__Bacteria; p__Chloroflexi; c__Anaerolineae; o__RBG_13_54_9; f__uncultured_sludge_bacterium_A31; g__uncultured_sludge_bacterium_A31; s__uncultured_sludge_bacterium_A31
OTU2372	9	10	8	k__Bacteria; p__Actinobacteriota; c__Acidimicrobiia; o__Microtrichales; f__Ilumatobacteraceae; g__unclassified_Ilumatobacteraceae; s__unclassified_Ilumatobacteraceae
OTU2373	7	2	15	k__Bacteria; p__Acidobacteriota; c__Blastocatellia; o__Blastocatellales; f__Blastocatellaceae; g__unclassified_Blastocatellaceae; s__unclassified_Blastocatellaceae
OTU2374	4	17	14	k__Bacteria; p__Proteobacteria; c__Alphaproteobacteria; o__Tistrellales; f__Geminicoccaceae; g__unclassified_Geminicoccaceae; s__unclassified_Geminicoccaceae
OTU2375	5	1	0	k__Bacteria; p__Bacteroidota; c__Bacteroidia; o__Cytophagales; f__Cytophagaceae; g__Cytophaga; s__unclassified_Cytophaga
OTU2376	2	0	5	k__Bacteria; p__Actinobacteriota; c__Acidimicrobiia; o__Microtrichales; f__unclassified_Microtrichales; g__unclassified_Microtrichales; s__unclassified_Microtrichales
OTU2377	6	8	0	k__Bacteria; p__Planctomycetota; c__Phycisphaerae; o__Phycisphaerales; f__Phycisphaeraceae; g__SM1A02; s__unclassified_SM1A02
OTU2378	10	15	6	k__Bacteria; p__Proteobacteria; c__Gammaproteobacteria; o__Burkholderiales; f__SC_I_84; g__unclassified_SC_I_84; s__unclassified_SC_I_84
OTU2379	3	2	11	k__Bacteria; p__Bacteroidota; c__Bacteroidia; o__Cytophagales; f__Microscillaceae; g__unclassified_Microscillaceae; s__unclassified_Microscillaceae
OTU238	50	88	146	k__Bacteria; p__Proteobacteria; c__Alphaproteobacteria; o__Rhizobiales; f__Beijerinckiaceae; g__Bosea; s__unclassified_Bosea
OTU2380	3	2	0	k__Bacteria; p__Firmicutes; c__Bacilli; o__Entomoplasmatales; f__type_III; g__uncultured_Mollicutes_bacterium; s__uncultured_Mollicutes_bacterium
OTU2381	5	3	2	k__Bacteria; p__Bacteroidota; c__Bacteroidia; o__Sphingobacteriales; f__AKYH767; g__uncultured_Bacteroidetes_bacterium; s__uncultured_Bacteroidetes_bacterium
OTU2382	22	12	4	k__Bacteria; p__Actinobacteriota; c__Thermoleophilia; o__Solirubrobacterales; f__67_14; g__unclassified_67_14; s__unclassified_67_14
OTU2383	5	7	5	k__Bacteria; p__Chloroflexi; c__Anaerolineae; o__Ardenticatenales; f__Ardenticatenaceae; g__unclassified_Ardenticatenaceae; s__unclassified_Ardenticatenaceae
OTU2384	8	0	2	k__Bacteria; p__Myxococcota; c__Myxococcia; o__Myxococcales; f__Myxococcaceae; g__P3OB_42; s__unclassified_P3OB_42
OTU2385	1	1	4	k__Bacteria; p__Proteobacteria; c__Gammaproteobacteria; o__Diplorickettsiales; f__Diplorickettsiaceae; g__unclassified_Diplorickettsiaceae; s__unclassified_Diplorickettsiaceae
OTU2386	7	5	6	k__Bacteria; p__Myxococcota; c__Polyangia; o__Polyangiales; f__Sandaracinaceae; g__unclassified_Sandaracinaceae; s__unclassified_Sandaracinaceae
OTU2387	6	2	0	k__Bacteria; p__Planctomycetota; c__Phycisphaerae; o__Tepidisphaerales; f__WD2101_soil_group; g__unclassified_WD2101_soil_group; s__unclassified_WD2101_soil_group
OTU2388	4	1	3	k__Bacteria; p__unclassified_Bacteria; c__unclassified_Bacteria; o__unclassified_Bacteria; f__unclassified_Bacteria; g__unclassified_Bacteria; s__unclassified_Bacteria
OTU2389	3	2	6	k__Bacteria; p__Actinobacteriota; c__Acidimicrobiia; o__unclassified_Acidimicrobiia; f__uncultured_Aciditerrimonas_sp.; g__unclassified_Acidimicrobiia; s__unclassified_Acidimicrobiia
OTU239	136	128	92	k__Bacteria; p__unclassified_Bacteria; c__unclassified_Bacteria; o__unclassified_Bacteria; f__unclassified_Bacteria; g__unclassified_Bacteria; s__unclassified_Bacteria
OTU2390	5	5	9	k__Bacteria; p__Chloroflexi; c__Anaerolineae; o__Anaerolineales; f__Anaerolineaceae; g__unclassified_Anaerolineaceae; s__uncultured_Chlorobi_bacterium
OTU2391	10	11	10	k__Bacteria; p__Methylomirabilota; c__Methylomirabilia; o__Rokubacteriales; f__uncultured_Firmicutes_bacterium; g__uncultured_Firmicutes_bacterium; s__uncultured_Firmicutes_bacterium
OTU2392	8	6	4	k__Bacteria; p__Bdellovibrionota; c__Bdellovibrionia; o__Bdellovibrionales; f__Bdellovibrionaceae; g__Bdellovibrio; s__unclassified_Bdellovibrio
OTU2393	13	9	24	k__Bacteria; p__Actinobacteriota; c__Acidimicrobiia; o__unclassified_Acidimicrobiia; f__unclassified_Acidimicrobiia; g__unclassified_Acidimicrobiia; s__unclassified_Acidimicrobiia
OTU2394	1	1	3	k__Bacteria; p__Myxococcota; c__Polyangia; o__Haliangiales; f__Haliangiaceae; g__Haliangium; s__unclassified_Haliangium
OTU2395	10	10	12	k__Bacteria; p__Bacteroidota; c__Bacteroidia; o__Chitinophagales; f__Chitinophagaceae; g__unclassified_Chitinophagaceae; s__unclassified_Chitinophagaceae
OTU2396	5	2	7	k__Bacteria; p__Acidobacteriota; c__Blastocatellia; o__11_24; f__uncultured_Acidobacteria_bacterium; g__uncultured_Acidobacteria_bacterium; s__uncultured_Acidobacteria_bacterium
OTU2397	6	5	11	k__Bacteria; p__Myxococcota; c__Polyangia; o__Haliangiales; f__Haliangiaceae; g__Haliangium; s__unclassified_Haliangium
OTU2398	2	5	0	k__Bacteria; p__Patescibacteria; c__Parcubacteria; o__Candidatus_Doudnabacteria; f__Candidatus_Doudnabacteria_bacterium_RIFCSPLOWO2_02_FULL_48_13; g__unclassified_Candidatus_Doudnabacteria_bacterium_RIFCSPLOWO2_02_FULL_48_13; s__unclassified_Candidatus_Doudnabacteria_bacterium_RIFCSPLOWO2_02_FULL_48_13
OTU2399	5	6	3	k__Bacteria; p__Proteobacteria; c__Alphaproteobacteria; o__Micropepsales; f__Micropepsaceae; g__unclassified_Micropepsaceae; s__unclassified_Micropepsaceae
OTU24	525	636	447	k__Bacteria; p__Myxococcota; c__Myxococcia; o__Myxococcales; f__Myxococcaceae; g__P3OB_42; s__unclassified_P3OB_42
OTU240	185	133	155	k__Bacteria; p__Proteobacteria; c__Alphaproteobacteria; o__Rhizobiales; f__Rhizobiaceae; g__Allorhizobium_Neorhizobium_Pararhizobium_Rhizobium; s__unclassified_Allorhizobium_Neorhizobium_Pararhizobium_Rhizobium
OTU2400	18	25	9	k__Bacteria; p__Chloroflexi; c__Dehalococcoidia; o__S085; f__uncultured_soil_bacterium; g__uncultured_soil_bacterium; s__uncultured_soil_bacterium
OTU2401	10	1	8	k__Bacteria; p__Myxococcota; c__Myxococcia; o__Myxococcales; f__Anaeromyxobacteraceae; g__Anaeromyxobacter; s__unclassified_Anaeromyxobacter
OTU2402	6	15	9	k__Bacteria; p__Proteobacteria; c__Gammaproteobacteria; o__Burkholderiales; f__Rhodocyclaceae; g__unclassified_Rhodocyclaceae; s__unclassified_Rhodocyclaceae
OTU2403	8	3	10	k__Bacteria; p__Myxococcota; c__Polyangia; o__Polyangiales; f__BIrii41; g__unclassified_BIrii41; s__unclassified_BIrii41
OTU2404	1	16	7	k__Bacteria; p__Proteobacteria; c__Gammaproteobacteria; o__Xanthomonadales; f__Rhodanobacteraceae; g__Tahibacter; s__unclassified_Tahibacter
OTU2405	10	0	2	k__Bacteria; p__Bacteroidota; c__Bacteroidia; o__Chitinophagales; f__Chitinophagaceae; g__Chitinophaga; s__unclassified_Chitinophaga
OTU2406	3	5	5	k__Bacteria; p__Myxococcota; c__Polyangia; o__Haliangiales; f__Haliangiaceae; g__Haliangium; s__unclassified_Haliangium
OTU2407	4	3	5	k__Bacteria; p__Myxococcota; c__Polyangia; o__Polyangiales; f__Sandaracinaceae; g__unclassified_Sandaracinaceae; s__unclassified_Sandaracinaceae
OTU2408	4	6	8	k__Bacteria; p__Actinobacteriota; c__Acidimicrobiia; o__Microtrichales; f__Iamiaceae; g__Iamia; s__Aquihabitans_daechungensis
OTU2409	28	18	22	k__Bacteria; p__Chloroflexi; c__Dehalococcoidia; o__S085; f__uncultured_Chloroflexi_bacterium; g__uncultured_Chloroflexi_bacterium; s__uncultured_Chloroflexi_bacterium
OTU241	431	545	433	k__Bacteria; p__Proteobacteria; c__Gammaproteobacteria; o__Burkholderiales; f__Nitrosomonadaceae; g__MND1; s__unclassified_MND1
OTU2410	2	7	1	k__Bacteria; p__Elusimicrobiota; c__Elusimicrobia; o__Lineage_IV; f__uncultured_Termite_group_1_bacterium; g__uncultured_Termite_group_1_bacterium; s__uncultured_Termite_group_1_bacterium
OTU2411	137	196	117	k__Bacteria; p__Acidobacteriota; c__Vicinamibacteria; o__Vicinamibacterales; f__unclassified_Vicinamibacterales; g__unclassified_Vicinamibacterales; s__unclassified_Vicinamibacterales
OTU2412	3	7	2	k__Bacteria; p__Myxococcota; c__Polyangia; o__Blfdi19; f__uncultured_Myxococcales_bacterium; g__uncultured_Myxococcales_bacterium; s__uncultured_Myxococcales_bacterium
OTU2413	5	12	8	k__Bacteria; p__Proteobacteria; c__Alphaproteobacteria; o__Rhizobiales; f__A0839; g__unclassified_A0839; s__unclassified_A0839
OTU2414	11	9	3	k__Bacteria; p__Chloroflexi; c__Chloroflexia; o__Thermomicrobiales; f__Thermomicrobiaceae; g__unclassified_Thermomicrobiaceae; s__unclassified_Thermomicrobiaceae
OTU2415	3	5	3	k__Bacteria; p__Hydrogenedentes; c__Hydrogenedentia; o__Hydrogenedentiales; f__Hydrogenedensaceae; g__unclassified_Hydrogenedensaceae; s__unclassified_Hydrogenedensaceae
OTU2416	4	10	2	k__Bacteria; p__Bacteroidota; c__Bacteroidia; o__Cytophagales; f__Microscillaceae; g__OLB12; s__unclassified_OLB12
OTU2417	5	4	4	k__Bacteria; p__Proteobacteria; c__Gammaproteobacteria; o__Burkholderiales; f__A21b; g__unclassified_A21b; s__unclassified_A21b
OTU2418	3	4	3	k__Bacteria; p__Verrucomicrobiota; c__Verrucomicrobiae; o__Chthoniobacterales; f__Chthoniobacteraceae; g__Candidatus_Udaeobacter; s__unclassified_Candidatus_Udaeobacter
OTU2419	8	0	0	k__Bacteria; p__Firmicutes; c__Bacilli; o__Entomoplasmatales; f__type_III; g__uncultured_Mollicutes_bacterium; s__uncultured_Mollicutes_bacterium
OTU242	316	276	234	k__Bacteria; p__Acidobacteriota; c__Acidobacteriae; o__Bryobacterales; f__Bryobacteraceae; g__Bryobacter; s__unclassified_Bryobacter
OTU2420	8	4	0	k__Bacteria; p__Patescibacteria; c__Saccharimonadia; o__Saccharimonadales; f__YM_S32_TM7_50_20; g__unclassified_YM_S32_TM7_50_20; s__unclassified_YM_S32_TM7_50_20
OTU2421	4	4	1	k__Bacteria; p__Myxococcota; c__Myxococcia; o__Myxococcales; f__Myxococcaceae; g__P3OB_42; s__unclassified_P3OB_42
OTU2422	6	4	2	k__Bacteria; p__Acidobacteriota; c__Acidobacteriae; o__Subgroup_2; f__unclassified_Subgroup_2; g__unclassified_Subgroup_2; s__unclassified_Subgroup_2
OTU2423	3	6	2	k__Bacteria; p__Bdellovibrionota; c__Oligoflexia; o__0319_6G20; f__uncultured_Syntrophobacteraceae_bacterium; g__uncultured_Syntrophobacteraceae_bacterium; s__uncultured_Syntrophobacteraceae_bacterium
OTU2424	2	4	0	k__Bacteria; p__Proteobacteria; c__Gammaproteobacteria; o__unclassified_Gammaproteobacteria; f__unclassified_Gammaproteobacteria; g__unclassified_Gammaproteobacteria; s__unclassified_Gammaproteobacteria
OTU2425	6	0	0	k__Bacteria; p__Patescibacteria; c__Parcubacteria; o__Candidatus_Doudnabacteria; f__Candidatus_Doudnabacteria_bacterium_RIFCSPLOWO2_02_FULL_48_13; g__unclassified_Candidatus_Doudnabacteria_bacterium_RIFCSPLOWO2_02_FULL_48_13; s__unclassified_Candidatus_Doudnabacteria_bacterium_RIFCSPLOWO2_02_FULL_48_13
OTU2426	3	4	4	k__Bacteria; p__Actinobacteriota; c__Actinobacteria; o__Frankiales; f__Sporichthyaceae; g__Sporichthya; s__Sporichthya_polymorpha
OTU2427	7	8	1	k__Bacteria; p__Actinobacteriota; c__Thermoleophilia; o__Solirubrobacterales; f__Solirubrobacteraceae; g__unclassified_Solirubrobacteraceae; s__unclassified_Solirubrobacteraceae
OTU2428	4	6	3	k__Bacteria; p__Bacteroidota; c__Bacteroidia; o__Sphingobacteriales; f__NS11_12_marine_group; g__unclassified_NS11_12_marine_group; s__unclassified_NS11_12_marine_group
OTU2429	9	10	9	k__Bacteria; p__Proteobacteria; c__Alphaproteobacteria; o__Defluviicoccales; f__Defluviicoccaceae; g__Defluviicoccus; s__uncultured_Defluviicoccus_sp.
OTU243	117	132	90	k__Bacteria; p__Gemmatimonadota; c__Gemmatimonadetes; o__Gemmatimonadales; f__Gemmatimonadaceae; g__unclassified_Gemmatimonadaceae; s__unclassified_Gemmatimonadaceae
OTU2430	4	12	1	k__Bacteria; p__Cyanobacteria; c__Vampirivibrionia; o__Obscuribacterales; f__Obscuribacteraceae; g__unclassified_Obscuribacteraceae; s__unclassified_Obscuribacteraceae
OTU2431	7	3	1	k__Bacteria; p__Actinobacteriota; c__Actinobacteria; o__Euzebyales; f__Euzebyaceae; g__unclassified_Euzebyaceae; s__unclassified_Euzebyaceae
OTU2432	1	1	32	k__Bacteria; p__unclassified_Bacteria; c__unclassified_Bacteria; o__unclassified_Bacteria; f__unclassified_Bacteria; g__unclassified_Bacteria; s__unclassified_Bacteria
OTU2433	10	3	0	k__Bacteria; p__Chloroflexi; c__Chloroflexia; o__Chloroflexales; f__Roseiflexaceae; g__unclassified_Roseiflexaceae; s__unclassified_Roseiflexaceae
OTU2434	8	1	1	k__Bacteria; p__Bacteroidota; c__Bacteroidia; o__Bacteroidales; f__Bacteroidaceae; g__Bacteroides; s__Bacteroides_caecimuris
OTU2435	8	2	3	k__Bacteria; p__Myxococcota; c__Polyangia; o__Blfdi19; f__unclassified_Blfdi19; g__unclassified_Blfdi19; s__unclassified_Blfdi19
OTU2436	11	0	1	k__Bacteria; p__Firmicutes; c__Clostridia; o__Lachnospirales; f__Lachnospiraceae; g__Lachnospiraceae_NK4A136_group; s__Lachnospiraceae_bacterium_COE1
OTU2437	17	13	8	k__Bacteria; p__Chloroflexi; c__Chloroflexia; o__Chloroflexales; f__Roseiflexaceae; g__unclassified_Roseiflexaceae; s__uncultured_Chloroflexi_bacterium
OTU2438	7	2	6	k__Bacteria; p__Acidobacteriota; c__Acidobacteriae; o__Bryobacterales; f__Bryobacteraceae; g__Bryobacter; s__unclassified_Bryobacter
OTU2439	15	0	0	k__Bacteria; p__Firmicutes; c__Clostridia; o__Oscillospirales; f__Ruminococcaceae; g__unclassified_Ruminococcaceae; s__unclassified_Ruminococcaceae
OTU244	193	191	140	k__Bacteria; p__Actinobacteriota; c__Actinobacteria; o__Frankiales; f__Sporichthyaceae; g__unclassified_Sporichthyaceae; s__unclassified_Sporichthyaceae
OTU2440	23	0	0	k__Bacteria; p__Bacteroidota; c__Bacteroidia; o__Bacteroidales; f__Muribaculaceae; g__uncultured_Bacteroidales_bacterium; s__uncultured_Bacteroidales_bacterium
OTU2441	1	1	3	k__Bacteria; p__Planctomycetota; c__Planctomycetes; o__Gemmatales; f__Gemmataceae; g__unclassified_Gemmataceae; s__unclassified_Gemmataceae
OTU2442	1	5	1	k__Bacteria; p__Myxococcota; c__Polyangia; o__Blfdi19; f__Anaeromyxobacter_dehalogenans; g__unclassified_Anaeromyxobacter_dehalogenans; s__unclassified_Anaeromyxobacter_dehalogenans
OTU2443	5	4	2	k__Bacteria; p__Bacteroidota; c__Bacteroidia; o__Chitinophagales; f__Saprospiraceae; g__Phaeodactylibacter; s__uncultured_Saprospiraceae_bacterium
OTU2444	22	0	0	k__Bacteria; p__Bacteroidota; c__Bacteroidia; o__Bacteroidales; f__Muribaculaceae; g__uncultured_Bacteroidales_bacterium; s__uncultured_Bacteroidales_bacterium
OTU2445	24	0	0	k__Bacteria; p__Firmicutes; c__Clostridia; o__Lachnospirales; f__Lachnospiraceae; g__Roseburia; s__unclassified_Roseburia
OTU2446	2	7	0	k__Bacteria; p__Proteobacteria; c__Alphaproteobacteria; o__unclassified_Alphaproteobacteria; f__uncultured_Rhodospirillaceae_bacterium; g__unclassified_Alphaproteobacteria; s__unclassified_Alphaproteobacteria
OTU2447	2	5	3	k__Bacteria; p__Bdellovibrionota; c__Oligoflexia; o__0319_6G20; f__unclassified_0319_6G20; g__unclassified_0319_6G20; s__unclassified_0319_6G20
OTU2448	2	5	3	k__Bacteria; p__Bacteroidota; c__Bacteroidia; o__Sphingobacteriales; f__KD3_93; g__unclassified_KD3_93; s__unclassified_KD3_93
OTU2449	2	4	1	k__Bacteria; p__Bacteroidota; c__Bacteroidia; o__Sphingobacteriales; f__NS11_12_marine_group; g__unclassified_NS11_12_marine_group; s__unclassified_NS11_12_marine_group
OTU245	331	363	204	k__Bacteria; p__Acidobacteriota; c__Vicinamibacteria; o__Vicinamibacterales; f__unclassified_Vicinamibacterales; g__unclassified_Vicinamibacterales; s__unclassified_Vicinamibacterales
OTU2450	9	5	9	k__Bacteria; p__Armatimonadota; c__Fimbriimonadia; o__Fimbriimonadales; f__Fimbriimonadaceae; g__unclassified_Fimbriimonadaceae; s__unclassified_Fimbriimonadaceae
OTU2451	12	3	0	k__Bacteria; p__unclassified_Bacteria; c__unclassified_Bacteria; o__unclassified_Bacteria; f__unclassified_Bacteria; g__unclassified_Bacteria; s__unclassified_Bacteria
OTU2452	17	12	10	k__Bacteria; p__Actinobacteriota; c__Acidimicrobiia; o__IMCC26256; f__uncultured_Actinomycetales_bacterium; g__uncultured_Actinomycetales_bacterium; s__uncultured_Actinomycetales_bacterium
OTU2453	16	24	16	k__Bacteria; p__Proteobacteria; c__Alphaproteobacteria; o__Rhizobiales; f__Hyphomicrobiaceae; g__unclassified_Hyphomicrobiaceae; s__unclassified_Hyphomicrobiaceae
OTU2454	5	2	6	k__Bacteria; p__Proteobacteria; c__Gammaproteobacteria; o__Diplorickettsiales; f__Diplorickettsiaceae; g__Aquicella; s__unclassified_Aquicella
OTU2455	2	3	4	k__Bacteria; p__Bacteroidota; c__Bacteroidia; o__Flavobacteriales; f__NS9_marine_group; g__unclassified_NS9_marine_group; s__unclassified_NS9_marine_group
OTU2456	2	9	12	k__Bacteria; p__Proteobacteria; c__Alphaproteobacteria; o__Rhizobiales; f__Hyphomicrobiaceae; g__Pedomicrobium; s__unclassified_Pedomicrobium
OTU2457	6	8	2	k__Bacteria; p__Bacteroidota; c__Kapabacteria; o__Kapabacteriales; f__uncultured_soil_bacterium; g__uncultured_soil_bacterium; s__uncultured_soil_bacterium
OTU2458	3	6	1	k__Bacteria; p__Proteobacteria; c__Alphaproteobacteria; o__Rhizobiales; f__Labraceae; g__Labrys; s__unclassified_Labrys
OTU2459	19	17	14	k__Bacteria; p__Chloroflexi; c__Anaerolineae; o__Anaerolineales; f__Anaerolineaceae; g__unclassified_Anaerolineaceae; s__unclassified_Anaerolineaceae
OTU246	93	38	128	k__Bacteria; p__Proteobacteria; c__Gammaproteobacteria; o__Burkholderiales; f__Methylophilaceae; g__MM2; s__unclassified_MM2
OTU2460	3	3	5	k__Bacteria; p__Gemmatimonadota; c__Longimicrobia; o__Longimicrobiales; f__Longimicrobiaceae; g__unclassified_Longimicrobiaceae; s__unclassified_Longimicrobiaceae
OTU2461	9	24	13	k__Bacteria; p__Myxococcota; c__Polyangia; o__Haliangiales; f__Haliangiaceae; g__Haliangium; s__unclassified_Haliangium
OTU2462	11	13	10	k__Bacteria; p__unclassified_Bacteria; c__unclassified_Bacteria; o__unclassified_Bacteria; f__unclassified_Bacteria; g__unclassified_Bacteria; s__unclassified_Bacteria
OTU2463	4	6	2	k__Bacteria; p__Acidobacteriota; c__Acidobacteriae; o__Bryobacterales; f__Bryobacteraceae; g__Bryobacter; s__unclassified_Bryobacter
OTU2464	4	5	10	k__Bacteria; p__Chloroflexi; c__Chloroflexia; o__Chloroflexales; f__Roseiflexaceae; g__unclassified_Roseiflexaceae; s__uncultured_Chloroflexi_bacterium
OTU2465	8	0	0	k__Bacteria; p__Deferribacterota; c__Deferribacteres; o__Deferribacterales; f__Deferribacteraceae; g__Mucispirillum; s__unclassified_Mucispirillum
OTU2466	2	3	1	k__Bacteria; p__Hydrogenedentes; c__Hydrogenedentia; o__Hydrogenedentiales; f__Hydrogenedensaceae; g__unclassified_Hydrogenedensaceae; s__unclassified_Hydrogenedensaceae
OTU2467	6	1	5	k__Bacteria; p__Bacteroidota; c__Bacteroidia; o__Chitinophagales; f__37_13; g__unclassified_37_13; s__unclassified_37_13
OTU2468	9	0	0	k__Bacteria; p__Firmicutes; c__Clostridia; o__Lachnospirales; f__Lachnospiraceae; g__unclassified_Lachnospiraceae; s__unclassified_Lachnospiraceae
OTU2469	3	1	2	k__Bacteria; p__Verrucomicrobiota; c__Verrucomicrobiae; o__Chthoniobacterales; f__Chthoniobacteraceae; g__Candidatus_Udaeobacter; s__unclassified_Candidatus_Udaeobacter
OTU247	81	83	72	k__Bacteria; p__Actinobacteriota; c__Acidimicrobiia; o__unclassified_Acidimicrobiia; f__uncultured_actinobacterium; g__unclassified_Acidimicrobiia; s__unclassified_Acidimicrobiia
OTU2470	32	40	35	k__Bacteria; p__Acidobacteriota; c__Thermoanaerobaculia; o__Thermoanaerobaculales; f__Thermoanaerobaculaceae; g__Subgroup_10; s__unclassified_Subgroup_10
OTU2471	8	0	0	k__Bacteria; p__Firmicutes; c__Clostridia; o__Oscillospirales; f__Ruminococcaceae; g__[Eubacterium]_siraeum_group; s__unclassified_[Eubacterium]_siraeum_group
OTU2472	14	11	11	k__Bacteria; p__Proteobacteria; c__Gammaproteobacteria; o__Pseudomonadales; f__KI89A_clade; g__unclassified_KI89A_clade; s__unclassified_KI89A_clade
OTU2473	1	12	17	k__Bacteria; p__Acidobacteriota; c__Vicinamibacteria; o__Vicinamibacterales; f__Vicinamibacteraceae; g__uncultured_bacterium_gp6; s__uncultured_bacterium_gp6
OTU2474	10	26	1	k__Bacteria; p__Chloroflexi; c__Chloroflexia; o__Chloroflexales; f__Roseiflexaceae; g__unclassified_Roseiflexaceae; s__uncultured_Chloroflexi_bacterium
OTU2475	44	46	78	k__Bacteria; p__Bacteroidota; c__Bacteroidia; o__Chitinophagales; f__Chitinophagaceae; g__Niastella; s__unclassified_Niastella
OTU2476	0	16	0	k__Bacteria; p__Bacteroidota; c__Bacteroidia; o__Bacteroidales; f__Muribaculaceae; g__unclassified_Muribaculaceae; s__unclassified_Muribaculaceae
OTU2477	0	7	0	k__Bacteria; p__Firmicutes; c__Clostridia; o__Oscillospirales; f__Ruminococcaceae; g__unclassified_Ruminococcaceae; s__Ruminococcus_sp._YE281
OTU2478	14	11	4	k__Bacteria; p__Actinobacteriota; c__Thermoleophilia; o__Solirubrobacterales; f__Solirubrobacteraceae; g__Conexibacter; s__unclassified_Conexibacter
OTU2479	0	6	4	k__Bacteria; p__Bdellovibrionota; c__Oligoflexia; o__Oligoflexales; f__Oligoflexaceae; g__unclassified_Oligoflexaceae; s__unclassified_Oligoflexaceae
OTU248	132	185	134	k__Bacteria; p__Acidobacteriota; c__Vicinamibacteria; o__Vicinamibacterales; f__unclassified_Vicinamibacterales; g__unclassified_Vicinamibacterales; s__unclassified_Vicinamibacterales
OTU2480	1	6	14	k__Bacteria; p__unclassified_Bacteria; c__unclassified_Bacteria; o__unclassified_Bacteria; f__unclassified_Bacteria; g__unclassified_Bacteria; s__unclassified_Bacteria
OTU2481	3	4	6	k__Bacteria; p__Chloroflexi; c__Anaerolineae; o__SBR1031; f__unclassified_SBR1031; g__unclassified_SBR1031; s__unclassified_SBR1031
OTU2482	0	7	0	k__Bacteria; p__Bacteroidota; c__Bacteroidia; o__Bacteroidales; f__Barnesiellaceae; g__unclassified_Barnesiellaceae; s__unclassified_Barnesiellaceae
OTU2483	6	2	4	k__Bacteria; p__Actinobacteriota; c__Acidimicrobiia; o__Microtrichales; f__Microtrichaceae; g__unclassified_Microtrichaceae; s__unclassified_Microtrichaceae
OTU2484	2	10	7	k__Bacteria; p__Proteobacteria; c__Gammaproteobacteria; o__Burkholderiales; f__Nitrosomonadaceae; g__Ellin6067; s__uncultured_rape_rhizosphere_bacterium_wr0025
OTU2485	15	12	17	k__Bacteria; p__Acidobacteriota; c__Blastocatellia; o__Blastocatellales; f__Blastocatellaceae; g__unclassified_Blastocatellaceae; s__unclassified_Blastocatellaceae
OTU2486	0	10	6	k__Bacteria; p__Actinobacteriota; c__Thermoleophilia; o__Gaiellales; f__Gaiellaceae; g__Gaiella; s__unclassified_Gaiella
OTU2487	1	5	0	k__Bacteria; p__Bacteroidota; c__Bacteroidia; o__Chitinophagales; f__unclassified_Chitinophagales; g__unclassified_Chitinophagales; s__unclassified_Chitinophagales
OTU2488	0	5	2	k__Bacteria; p__Bdellovibrionota; c__Oligoflexia; o__0319_6G20; f__uncultured_Geoalkalibacter_sp.; g__uncultured_Geoalkalibacter_sp.; s__uncultured_Geoalkalibacter_sp.
OTU2489	7	11	5	k__Bacteria; p__Chloroflexi; c__Ktedonobacteria; o__C0119; f__uncultured_soil_bacterium; g__uncultured_soil_bacterium; s__uncultured_soil_bacterium
OTU249	115	132	133	k__Bacteria; p__Actinobacteriota; c__Actinobacteria; o__Corynebacteriales; f__Mycobacteriaceae; g__Mycobacterium; s__unclassified_Mycobacterium
OTU2490	2	6	4	k__Bacteria; p__Actinobacteriota; c__Thermoleophilia; o__Solirubrobacterales; f__Solirubrobacteraceae; g__Conexibacter; s__unclassified_Conexibacter
OTU2491	3	6	6	k__Bacteria; p__Proteobacteria; c__Gammaproteobacteria; o__Pseudomonadales; f__Moraxellaceae; g__Cavicella; s__unclassified_Cavicella
OTU2492	4	16	1	k__Bacteria; p__Verrucomicrobiota; c__Verrucomicrobiae; o__Chthoniobacterales; f__Chthoniobacteraceae; g__Chthoniobacter; s__uncultured_Verrucomicrobiales_bacterium
OTU2493	10	6	8	k__Bacteria; p__Firmicutes; c__Clostridia; o__Clostridiales; f__Clostridiaceae; g__Clostridium_sensu_stricto_12; s__Clostridium_magnum
OTU2494	5	14	11	k__Bacteria; p__Bdellovibrionota; c__Oligoflexia; o__Oligoflexales; f__Oligoflexaceae; g__unclassified_Oligoflexaceae; s__unclassified_Oligoflexaceae
OTU2495	2	9	7	k__Bacteria; p__Verrucomicrobiota; c__Verrucomicrobiae; o__Chthoniobacterales; f__Chthoniobacteraceae; g__Chthoniobacter; s__unclassified_Chthoniobacter
OTU2496	0	6	0	k__Bacteria; p__Proteobacteria; c__Gammaproteobacteria; o__Legionellales; f__Legionellaceae; g__Legionella; s__unclassified_Legionella
OTU2497	7	20	1	k__Bacteria; p__Chloroflexi; c__Anaerolineae; o__SBR1031; f__unclassified_SBR1031; g__unclassified_SBR1031; s__unclassified_SBR1031
OTU2498	1	14	0	k__Bacteria; p__Bacteroidota; c__Bacteroidia; o__Bacteroidales; f__Bacteroidaceae; g__Bacteroides; s__unclassified_Bacteroides
OTU2499	0	8	1	k__Bacteria; p__Myxococcota; c__Polyangia; o__Haliangiales; f__Haliangiaceae; g__Haliangium; s__unclassified_Haliangium
OTU25	11	45	671	k__Bacteria; p__Cyanobacteria; c__Cyanobacteriia; o__Oxyphotobacteria_Incertae_Sedis; f__Unknown_Family; g__Pseudanabaena_NgrPSln22; s__unclassified_Pseudanabaena_NgrPSln22
OTU250	94	148	95	k__Bacteria; p__Proteobacteria; c__Gammaproteobacteria; o__Burkholderiales; f__Nitrosomonadaceae; g__MND1; s__unclassified_MND1
OTU2500	0	14	1	k__Bacteria; p__Firmicutes; c__Clostridia; o__Lachnospirales; f__Lachnospiraceae; g__unclassified_Lachnospiraceae; s__unclassified_Lachnospiraceae
OTU2501	2	17	18	k__Bacteria; p__Myxococcota; c__Polyangia; o__Nannocystales; f__Nannocystaceae; g__Nannocystis; s__unclassified_Nannocystis
OTU2502	0	9	0	k__Bacteria; p__Proteobacteria; c__Alphaproteobacteria; o__unclassified_Alphaproteobacteria; f__unclassified_Alphaproteobacteria; g__unclassified_Alphaproteobacteria; s__unclassified_Alphaproteobacteria
OTU2503	0	10	1	k__Bacteria; p__Firmicutes; c__Clostridia; o__Lachnospirales; f__Lachnospiraceae; g__Lachnoclostridium; s__unclassified_Lachnoclostridium
OTU2504	1	13	3	k__Bacteria; p__Bacteroidota; c__Bacteroidia; o__Chitinophagales; f__Saprospiraceae; g__Haliscomenobacter; s__uncultured_Haliscomenobacter_sp.
OTU2505	21	25	22	k__Bacteria; p__Proteobacteria; c__Gammaproteobacteria; o__Burkholderiales; f__Oxalobacteraceae; g__unclassified_Oxalobacteraceae; s__unclassified_Oxalobacteraceae
OTU2506	0	7	10	k__Bacteria; p__Patescibacteria; c__Saccharimonadia; o__Saccharimonadales; f__uncultured_Candidatus_Saccharibacteria_bacterium; g__uncultured_Candidatus_Saccharibacteria_bacterium; s__uncultured_Candidatus_Saccharibacteria_bacterium
OTU2507	1	7	8	k__Bacteria; p__Chloroflexi; c__Anaerolineae; o__SBR1031; f__unclassified_SBR1031; g__unclassified_SBR1031; s__unclassified_SBR1031
OTU2508	0	13	4	k__Bacteria; p__Gemmatimonadota; c__Longimicrobia; o__Longimicrobiales; f__Longimicrobiaceae; g__YC_ZSS_LKJ147; s__unclassified_YC_ZSS_LKJ147
OTU2509	7	10	13	k__Bacteria; p__Myxococcota; c__Polyangia; o__Haliangiales; f__Haliangiaceae; g__Haliangium; s__unclassified_Haliangium
OTU251	146	91	83	k__Bacteria; p__Gemmatimonadota; c__Gemmatimonadetes; o__Gemmatimonadales; f__Gemmatimonadaceae; g__unclassified_Gemmatimonadaceae; s__uncultured_Gemmatimonadales_bacterium
OTU2510	0	6	3	k__Bacteria; p__Gemmatimonadota; c__Gemmatimonadetes; o__Gemmatimonadales; f__Gemmatimonadaceae; g__unclassified_Gemmatimonadaceae; s__unclassified_Gemmatimonadaceae
OTU2511	0	1	5	k__Bacteria; p__Proteobacteria; c__Alphaproteobacteria; o__Rhodobacterales; f__Rhodobacteraceae; g__Roseobacter_clade_CHAB_I_5_lineage; s__unclassified_Roseobacter_clade_CHAB_I_5_lineage
OTU2512	5	4	10	k__Bacteria; p__Gemmatimonadota; c__Gemmatimonadetes; o__Gemmatimonadales; f__Gemmatimonadaceae; g__unclassified_Gemmatimonadaceae; s__unclassified_Gemmatimonadaceae
OTU2513	1	21	2	k__Bacteria; p__Firmicutes; c__Clostridia; o__Lachnospirales; f__Lachnospiraceae; g__unclassified_Lachnospiraceae; s__unclassified_Lachnospiraceae
OTU2514	7	12	2	k__Bacteria; p__Myxococcota; c__Polyangia; o__Haliangiales; f__Haliangiaceae; g__Haliangium; s__unclassified_Haliangium
OTU2515	1	8	3	k__Bacteria; p__Acidobacteriota; c__Acidobacteriae; o__Acidobacteriales; f__unclassified_Acidobacteriales; g__unclassified_Acidobacteriales; s__unclassified_Acidobacteriales
OTU2516	8	13	26	k__Bacteria; p__Proteobacteria; c__Alphaproteobacteria; o__Rhodobacterales; f__Rhodobacteraceae; g__Paracoccus; s__unclassified_Paracoccus
OTU2517	4	20	2	k__Bacteria; p__Firmicutes; c__Bacilli; o__Entomoplasmatales; f__type_III; g__uncultured_Mollicutes_bacterium; s__uncultured_Mollicutes_bacterium
OTU2518	0	3	2	k__Bacteria; p__Elusimicrobiota; c__Endomicrobia; o__Endomicrobiales; f__Endomicrobiaceae; g__Endomicrobium; s__unclassified_Endomicrobium
OTU2519	3	6	7	k__Bacteria; p__Proteobacteria; c__Gammaproteobacteria; o__Burkholderiales; f__Rhodocyclaceae; g__unclassified_Rhodocyclaceae; s__unclassified_Rhodocyclaceae
OTU252	192	152	322	k__Bacteria; p__Actinobacteriota; c__Actinobacteria; o__Streptomycetales; f__Streptomycetaceae; g__Streptomyces; s__unclassified_Streptomyces
OTU2520	1	6	9	k__Bacteria; p__Gemmatimonadota; c__Gemmatimonadetes; o__Gemmatimonadales; f__Gemmatimonadaceae; g__Gemmatimonas; s__unclassified_Gemmatimonas
OTU2521	0	5	5	k__Bacteria; p__Gemmatimonadota; c__Gemmatimonadetes; o__Gemmatimonadales; f__Gemmatimonadaceae; g__unclassified_Gemmatimonadaceae; s__uncultured_Gemmatimonadetes_bacterium
OTU2522	2	10	3	k__Bacteria; p__Gemmatimonadota; c__Gemmatimonadetes; o__Gemmatimonadales; f__Gemmatimonadaceae; g__unclassified_Gemmatimonadaceae; s__unclassified_Gemmatimonadaceae
OTU2523	5	22	1	k__Bacteria; p__Bacteroidota; c__Ignavibacteria; o__Ignavibacteriales; f__unclassified_Ignavibacteriales; g__unclassified_Ignavibacteriales; s__unclassified_Ignavibacteriales
OTU2524	2	3	5	k__Bacteria; p__Myxococcota; c__Polyangia; o__mle1_27; f__uncultured_delta_proteobacterium; g__uncultured_delta_proteobacterium; s__uncultured_delta_proteobacterium
OTU2525	2	7	3	k__Bacteria; p__Proteobacteria; c__Alphaproteobacteria; o__Rhizobiales; f__Beijerinckiaceae; g__Roseiarcus; s__unclassified_Roseiarcus
OTU2526	0	3	4	k__Bacteria; p__Elusimicrobiota; c__Elusimicrobia; o__MVP_88; f__uncultured_Termite_group_1_bacterium; g__uncultured_Termite_group_1_bacterium; s__uncultured_Termite_group_1_bacterium
OTU2527	0	2	7	k__Bacteria; p__Proteobacteria; c__Alphaproteobacteria; o__unclassified_Alphaproteobacteria; f__unclassified_Alphaproteobacteria; g__unclassified_Alphaproteobacteria; s__unclassified_Alphaproteobacteria
OTU2528	11	13	5	k__Bacteria; p__Chloroflexi; c__Chloroflexia; o__Thermomicrobiales; f__JG30_KF_CM45; g__unclassified_JG30_KF_CM45; s__unclassified_JG30_KF_CM45
OTU2529	0	10	0	k__Bacteria; p__Chloroflexi; c__Anaerolineae; o__SBR1031; f__A4b; g__unclassified_A4b; s__unclassified_A4b
OTU253	269	337	316	k__Bacteria; p__Chloroflexi; c__unclassified_Chloroflexi; o__unclassified_Chloroflexi; f__unclassified_Chloroflexi; g__unclassified_Chloroflexi; s__unclassified_Chloroflexi
OTU2530	28	31	33	k__Bacteria; p__Gemmatimonadota; c__unclassified_Gemmatimonadota; o__unclassified_Gemmatimonadota; f__unclassified_Gemmatimonadota; g__unclassified_Gemmatimonadota; s__unclassified_Gemmatimonadota
OTU2531	1	2	4	k__Bacteria; p__Bdellovibrionota; c__Oligoflexia; o__Oligoflexales; f__Oligoflexaceae; g__unclassified_Oligoflexaceae; s__unclassified_Oligoflexaceae
OTU2532	2	2	10	k__Bacteria; p__Proteobacteria; c__Gammaproteobacteria; o__Burkholderiales; f__Methylophilaceae; g__unclassified_Methylophilaceae; s__unclassified_Methylophilaceae
OTU2533	0	1	8	k__Bacteria; p__Bacteroidota; c__Bacteroidia; o__Cytophagales; f__Microscillaceae; g__unclassified_Microscillaceae; s__unclassified_Microscillaceae
OTU2534	4	16	4	k__Bacteria; p__Acidobacteriota; c__Vicinamibacteria; o__Vicinamibacterales; f__unclassified_Vicinamibacterales; g__unclassified_Vicinamibacterales; s__unclassified_Vicinamibacterales
OTU2535	0	5	2	k__Bacteria; p__Bacteroidota; c__Bacteroidia; o__Flavobacteriales; f__NS9_marine_group; g__uncultured_soil_bacterium; s__uncultured_soil_bacterium
OTU2536	2	0	7	k__Bacteria; p__Bacteroidota; c__Bacteroidia; o__Cytophagales; f__Microscillaceae; g__unclassified_Microscillaceae; s__unclassified_Microscillaceae
OTU2537	0	0	10	k__Bacteria; p__Desulfobacterota; c__Desulfuromonadia; o__Geobacterales; f__Geobacteraceae; g__unclassified_Geobacteraceae; s__unclassified_Geobacteraceae
OTU2538	0	6	9	k__Bacteria; p__Myxococcota; c__Polyangia; o__Polyangiales; f__Sandaracinaceae; g__unclassified_Sandaracinaceae; s__unclassified_Sandaracinaceae
OTU2539	1	0	9	k__Bacteria; p__Actinobacteriota; c__Actinobacteria; o__0319_7L14; f__uncultured_actinobacterium; g__uncultured_actinobacterium; s__uncultured_actinobacterium
OTU254	64	59	67	k__Bacteria; p__Acidobacteriota; c__Vicinamibacteria; o__Subgroup_17; f__unclassified_Subgroup_17; g__unclassified_Subgroup_17; s__unclassified_Subgroup_17
OTU2540	0	0	7	k__Bacteria; p__Desulfobacterota; c__Desulfuromonadia; o__Geobacterales; f__Geobacteraceae; g__unclassified_Geobacteraceae; s__unclassified_Geobacteraceae
OTU2541	0	2	9	k__Bacteria; p__Proteobacteria; c__Alphaproteobacteria; o__Micavibrionales; f__unclassified_Micavibrionales; g__unclassified_Micavibrionales; s__unclassified_Micavibrionales
OTU2542	4	4	12	k__Bacteria; p__Acidobacteriota; c__Vicinamibacteria; o__Vicinamibacterales; f__unclassified_Vicinamibacterales; g__unclassified_Vicinamibacterales; s__unclassified_Vicinamibacterales
OTU2543	0	3	7	k__Bacteria; p__Methylomirabilota; c__Methylomirabilia; o__Rokubacteriales; f__WX65; g__unclassified_WX65; s__unclassified_WX65
OTU2544	3	0	9	k__Bacteria; p__Proteobacteria; c__Gammaproteobacteria; o__Legionellales; f__Legionellaceae; g__Legionella; s__unclassified_Legionella
OTU2545	1	2	11	k__Bacteria; p__Actinobacteriota; c__Actinobacteria; o__Pseudonocardiales; f__Pseudonocardiaceae; g__Saccharopolyspora; s__unclassified_Saccharopolyspora
OTU2546	4	0	8	k__Bacteria; p__Deinococcota; c__Deinococci; o__Deinococcales; f__Trueperaceae; g__Truepera; s__uncultured_Deinococcales_bacterium
OTU2547	0	2	6	k__Bacteria; p__Proteobacteria; c__Alphaproteobacteria; o__Azospirillales; f__Azospirillales_Incertae_Sedis; g__Stella; s__Stella_vacuolata
OTU2548	0	0	15	k__Bacteria; p__Firmicutes; c__Bacilli; o__Entomoplasmatales; f__type_III; g__uncultured_Mollicutes_bacterium; s__uncultured_Mollicutes_bacterium
OTU2549	2	0	6	k__Bacteria; p__Verrucomicrobiota; c__Verrucomicrobiae; o__Pedosphaerales; f__Pedosphaeraceae; g__Ellin516; s__unclassified_Ellin516
OTU255	69	90	65	k__Bacteria; p__Acidobacteriota; c__Vicinamibacteria; o__Vicinamibacterales; f__unclassified_Vicinamibacterales; g__unclassified_Vicinamibacterales; s__unclassified_Vicinamibacterales
OTU2550	3	5	18	k__Bacteria; p__Proteobacteria; c__Gammaproteobacteria; o__Pseudomonadales; f__211ds20; g__unclassified_211ds20; s__unclassified_211ds20
OTU2551	0	0	24	k__Bacteria; p__Bacteroidota; c__Bacteroidia; o__Chitinophagales; f__Chitinophagaceae; g__Chitinophaga; s__Chitinophaga_rupis
OTU2552	0	0	6	k__Bacteria; p__Elusimicrobiota; c__Endomicrobia; o__Endomicrobiales; f__Endomicrobiaceae; g__Endomicrobium; s__unclassified_Endomicrobium
OTU2553	0	1	5	k__Bacteria; p__Proteobacteria; c__Alphaproteobacteria; o__Caulobacterales; f__Caulobacteraceae; g__unclassified_Caulobacteraceae; s__unclassified_Caulobacteraceae
OTU2554	4	11	19	k__Bacteria; p__Bacteroidota; c__Bacteroidia; o__Chitinophagales; f__Chitinophagaceae; g__unclassified_Chitinophagaceae; s__unclassified_Chitinophagaceae
OTU2555	4	6	16	k__Bacteria; p__Gemmatimonadota; c__Gemmatimonadetes; o__Gemmatimonadales; f__Gemmatimonadaceae; g__unclassified_Gemmatimonadaceae; s__unclassified_Gemmatimonadaceae
OTU2556	11	101	281	k__Bacteria; p__Actinobacteriota; c__Actinobacteria; o__Pseudonocardiales; f__Pseudonocardiaceae; g__Actinophytocola; s__unclassified_Actinophytocola
OTU2557	0	0	6	k__Bacteria; p__Myxococcota; c__Myxococcia; o__Myxococcales; f__Vulgatibacteraceae; g__Vulgatibacter; s__unclassified_Vulgatibacter
OTU2558	5	0	1	k__Bacteria; p__Bacteroidota; c__Bacteroidia; o__Cytophagales; f__Cytophagaceae; g__Cytophaga; s__unclassified_Cytophaga
OTU2559	50	23	25	k__Bacteria; p__Chloroflexi; c__Dehalococcoidia; o__unclassified_Dehalococcoidia; f__unclassified_Dehalococcoidia; g__unclassified_Dehalococcoidia; s__unclassified_Dehalococcoidia
OTU256	353	367	330	k__Bacteria; p__Acidobacteriota; c__Vicinamibacteria; o__Vicinamibacterales; f__Vicinamibacteraceae; g__unclassified_Vicinamibacteraceae; s__unclassified_Vicinamibacteraceae
OTU2560	4	11	0	k__Bacteria; p__Myxococcota; c__Polyangia; o__mle1_27; f__uncultured_delta_proteobacterium; g__uncultured_delta_proteobacterium; s__uncultured_delta_proteobacterium
OTU2561	13	22	5	k__Bacteria; p__Acidobacteriota; c__Holophagae; o__Subgroup_7; f__unclassified_Subgroup_7; g__unclassified_Subgroup_7; s__unclassified_Subgroup_7
OTU2562	3	3	0	k__Bacteria; p__Acidobacteriota; c__Thermoanaerobaculia; o__Thermoanaerobaculales; f__Thermoanaerobaculaceae; g__Subgroup_10; s__unclassified_Subgroup_10
OTU2563	2	2	1	k__Bacteria; p__Chloroflexi; c__Anaerolineae; o__Caldilineales; f__Caldilineaceae; g__unclassified_Caldilineaceae; s__uncultured_Anaerolineaceae_bacterium
OTU2564	190	190	158	k__Bacteria; p__Proteobacteria; c__Alphaproteobacteria; o__Rhizobiales; f__Xanthobacteraceae; g__unclassified_Xanthobacteraceae; s__unclassified_Xanthobacteraceae
OTU2565	5	7	5	k__Bacteria; p__Proteobacteria; c__Gammaproteobacteria; o__Coxiellales; f__Coxiellaceae; g__Coxiella; s__unclassified_Coxiella
OTU2566	6	0	2	k__Bacteria; p__Bacteroidota; c__Bacteroidia; o__Chitinophagales; f__unclassified_Chitinophagales; g__unclassified_Chitinophagales; s__unclassified_Chitinophagales
OTU2567	173	228	146	k__Bacteria; p__Acidobacteriota; c__Vicinamibacteria; o__Vicinamibacterales; f__unclassified_Vicinamibacterales; g__unclassified_Vicinamibacterales; s__unclassified_Vicinamibacterales
OTU2568	3	0	4	k__Bacteria; p__Bacteroidota; c__Bacteroidia; o__Cytophagales; f__Cyclobacteriaceae; g__Imperialibacter; s__unclassified_Imperialibacter
OTU2569	2	2	2	k__Bacteria; p__Proteobacteria; c__Gammaproteobacteria; o__Pseudomonadales; f__Spongiibacteraceae; g__BD1_7_clade; s__unclassified_BD1_7_clade
OTU257	65	40	62	k__Bacteria; p__Gemmatimonadota; c__Gemmatimonadetes; o__Gemmatimonadales; f__Gemmatimonadaceae; g__unclassified_Gemmatimonadaceae; s__unclassified_Gemmatimonadaceae
OTU2570	4	3	8	k__Bacteria; p__Acidobacteriota; c__Thermoanaerobaculia; o__Thermoanaerobaculales; f__Thermoanaerobaculaceae; g__Subgroup_10; s__unclassified_Subgroup_10
OTU2571	6	2	0	k__Bacteria; p__Gemmatimonadota; c__Gemmatimonadetes; o__Gemmatimonadales; f__Gemmatimonadaceae; g__Gemmatimonas; s__unclassified_Gemmatimonas
OTU2572	3	2	1	k__Bacteria; p__Proteobacteria; c__Alphaproteobacteria; o__unclassified_Alphaproteobacteria; f__unclassified_Alphaproteobacteria; g__unclassified_Alphaproteobacteria; s__unclassified_Alphaproteobacteria
OTU2573	9	8	4	k__Bacteria; p__Chloroflexi; c__Ktedonobacteria; o__Ktedonobacterales; f__JG30_KF_AS9; g__unclassified_JG30_KF_AS9; s__unclassified_JG30_KF_AS9
OTU2574	7	1	3	k__Bacteria; p__Gemmatimonadota; c__Gemmatimonadetes; o__Gemmatimonadales; f__Gemmatimonadaceae; g__unclassified_Gemmatimonadaceae; s__unclassified_Gemmatimonadaceae
OTU2575	19	9	14	k__Bacteria; p__unclassified_Bacteria; c__unclassified_Bacteria; o__unclassified_Bacteria; f__unclassified_Bacteria; g__unclassified_Bacteria; s__unclassified_Bacteria
OTU2576	4	6	2	k__Bacteria; p__Myxococcota; c__Myxococcia; o__Myxococcales; f__Myxococcaceae; g__P3OB_42; s__unclassified_P3OB_42
OTU2577	3	0	3	k__Bacteria; p__Proteobacteria; c__Alphaproteobacteria; o__Rhizobiales; f__Rhodobiaceae; g__Tepidamorphus; s__Butyratibacter_algicola
OTU2578	11	10	13	k__Bacteria; p__Proteobacteria; c__Gammaproteobacteria; o__Pseudomonadales; f__unclassified_Pseudomonadales; g__unclassified_Pseudomonadales; s__unclassified_Pseudomonadales
OTU2579	2	1	2	k__Bacteria; p__Gemmatimonadota; c__Gemmatimonadetes; o__Gemmatimonadales; f__Gemmatimonadaceae; g__unclassified_Gemmatimonadaceae; s__uncultured_Gemmatimonadetes_bacterium
OTU258	288	320	289	k__Bacteria; p__Methylomirabilota; c__Methylomirabilia; o__Rokubacteriales; f__uncultured_proteobacterium; g__uncultured_proteobacterium; s__uncultured_proteobacterium
OTU2580	2	3	1	k__Bacteria; p__Gemmatimonadota; c__Gemmatimonadetes; o__Gemmatimonadales; f__Gemmatimonadaceae; g__unclassified_Gemmatimonadaceae; s__unclassified_Gemmatimonadaceae
OTU2581	7	13	7	k__Bacteria; p__Chloroflexi; c__Anaerolineae; o__SBR1031; f__uncultured_soil_bacterium; g__uncultured_soil_bacterium; s__uncultured_soil_bacterium
OTU2582	3	3	0	k__Bacteria; p__Acidobacteriota; c__Acidobacteriae; o__Bryobacterales; f__Bryobacteraceae; g__Bryobacter; s__unclassified_Bryobacter
OTU2583	2	3	2	k__Bacteria; p__Elusimicrobiota; c__Endomicrobia; o__Endomicrobiales; f__Endomicrobiaceae; g__Endomicrobium; s__unclassified_Endomicrobium
OTU2584	16	0	7	k__Bacteria; p__Proteobacteria; c__Alphaproteobacteria; o__unclassified_Alphaproteobacteria; f__unclassified_Alphaproteobacteria; g__unclassified_Alphaproteobacteria; s__unclassified_Alphaproteobacteria
OTU2585	20	9	9	k__Bacteria; p__Firmicutes; c__Bacilli; o__Alicyclobacillales; f__Alicyclobacillaceae; g__Tumebacillus; s__unclassified_Tumebacillus
OTU2586	8	1	0	k__Bacteria; p__unclassified_Bacteria; c__unclassified_Bacteria; o__unclassified_Bacteria; f__unclassified_Bacteria; g__unclassified_Bacteria; s__unclassified_Bacteria
OTU2587	7	1	3	k__Bacteria; p__Myxococcota; c__Polyangia; o__Haliangiales; f__Haliangiaceae; g__Haliangium; s__unclassified_Haliangium
OTU2588	5	6	1	k__Bacteria; p__Myxococcota; c__Polyangia; o__Polyangiales; f__Polyangiaceae; g__Sorangium; s__unclassified_Sorangium
OTU2589	5	5	7	k__Bacteria; p__Gemmatimonadota; c__Gemmatimonadetes; o__Gemmatimonadales; f__Gemmatimonadaceae; g__unclassified_Gemmatimonadaceae; s__unclassified_Gemmatimonadaceae
OTU259	237	220	101	k__Bacteria; p__Proteobacteria; c__Gammaproteobacteria; o__Burkholderiales; f__Oxalobacteraceae; g__Noviherbaspirillum; s__unclassified_Noviherbaspirillum
OTU2590	4	2	2	k__Bacteria; p__Myxococcota; c__Myxococcia; o__Myxococcales; f__Myxococcaceae; g__P3OB_42; s__unclassified_P3OB_42
OTU2591	4	1	4	k__Bacteria; p__Bacteroidota; c__Bacteroidia; o__Chitinophagales; f__Chitinophagaceae; g__unclassified_Chitinophagaceae; s__unclassified_Chitinophagaceae
OTU2592	14	17	16	k__Bacteria; p__Bacteroidota; c__Bacteroidia; o__Chitinophagales; f__Chitinophagaceae; g__Flavisolibacter; s__unclassified_Flavisolibacter
OTU2593	62	61	60	k__Bacteria; p__Actinobacteriota; c__Thermoleophilia; o__Gaiellales; f__unclassified_Gaiellales; g__unclassified_Gaiellales; s__unclassified_Gaiellales
OTU2594	3	2	1	k__Bacteria; p__Bdellovibrionota; c__Bdellovibrionia; o__Bdellovibrionales; f__Bdellovibrionaceae; g__OM27_clade; s__unclassified_OM27_clade
OTU2595	47	22	22	k__Bacteria; p__Proteobacteria; c__Gammaproteobacteria; o__Burkholderiales; f__SC_I_84; g__unclassified_SC_I_84; s__unclassified_SC_I_84
OTU2596	3	1	1	k__Bacteria; p__Actinobacteriota; c__Actinobacteria; o__unclassified_Actinobacteria; f__unclassified_Actinobacteria; g__unclassified_Actinobacteria; s__unclassified_Actinobacteria
OTU2597	7	4	5	k__Bacteria; p__Acidobacteriota; c__Acidobacteriae; o__Bryobacterales; f__Bryobacteraceae; g__Bryobacter; s__unclassified_Bryobacter
OTU2598	7	3	4	k__Bacteria; p__Chloroflexi; c__Chloroflexia; o__Thermomicrobiales; f__JG30_KF_CM45; g__unclassified_JG30_KF_CM45; s__unclassified_JG30_KF_CM45
OTU2599	6	16	2	k__Bacteria; p__Myxococcota; c__Myxococcia; o__Myxococcales; f__Myxococcaceae; g__unclassified_Myxococcaceae; s__unclassified_Myxococcaceae
OTU26	961	732	751	k__Bacteria; p__Nitrospirota; c__Nitrospiria; o__Nitrospirales; f__Nitrospiraceae; g__Nitrospira; s__uncultured_soil_bacterium
OTU260	64	108	82	k__Bacteria; p__Proteobacteria; c__Alphaproteobacteria; o__unclassified_Alphaproteobacteria; f__unclassified_Alphaproteobacteria; g__unclassified_Alphaproteobacteria; s__unclassified_Alphaproteobacteria
OTU2600	13	0	13	k__Bacteria; p__Bacteroidota; c__Bacteroidia; o__Flavobacteriales; f__Flavobacteriaceae; g__Flavobacterium; s__unclassified_Flavobacterium
OTU2601	11	5	4	k__Bacteria; p__Acidobacteriota; c__Blastocatellia; o__DS_100; f__uncultured_Acidobacteria_bacterium; g__uncultured_Acidobacteria_bacterium; s__uncultured_Acidobacteria_bacterium
OTU2602	6	1	0	k__Bacteria; p__Patescibacteria; c__Saccharimonadia; o__Saccharimonadales; f__LWQ8; g__unclassified_LWQ8; s__unclassified_LWQ8
OTU2603	4	0	0	k__Bacteria; p__Proteobacteria; c__Gammaproteobacteria; o__Xanthomonadales; f__Rhodanobacteraceae; g__Mizugakiibacter; s__unclassified_Mizugakiibacter
OTU2604	10	20	15	k__Bacteria; p__Proteobacteria; c__Gammaproteobacteria; o__Burkholderiales; f__Nitrosomonadaceae; g__mle1_7; s__unclassified_mle1_7
OTU2605	3	3	0	k__Bacteria; p__Bacteroidota; c__Bacteroidia; o__Chitinophagales; f__Chitinophagaceae; g__unclassified_Chitinophagaceae; s__unclassified_Chitinophagaceae
OTU2606	3	3	3	k__Bacteria; p__Proteobacteria; c__Gammaproteobacteria; o__JG36_GS_52; f__uncultured_gamma_proteobacterium; g__uncultured_gamma_proteobacterium; s__uncultured_gamma_proteobacterium
OTU2607	2	0	6	k__Bacteria; p__Proteobacteria; c__Alphaproteobacteria; o__Thalassobaculales; f__unclassified_Thalassobaculales; g__unclassified_Thalassobaculales; s__unclassified_Thalassobaculales
OTU2608	1	4	1	k__Bacteria; p__unclassified_Bacteria; c__unclassified_Bacteria; o__unclassified_Bacteria; f__unclassified_Bacteria; g__unclassified_Bacteria; s__unclassified_Bacteria
OTU2609	1	4	2	k__Bacteria; p__unclassified_Bacteria; c__unclassified_Bacteria; o__unclassified_Bacteria; f__unclassified_Bacteria; g__unclassified_Bacteria; s__unclassified_Bacteria
OTU261	368	223	104	k__Bacteria; p__Bacteroidota; c__Bacteroidia; o__Chitinophagales; f__Chitinophagaceae; g__Flavisolibacter; s__unclassified_Flavisolibacter
OTU2610	3	1	3	k__Bacteria; p__Actinobacteriota; c__unclassified_Actinobacteriota; o__unclassified_Actinobacteriota; f__unclassified_Actinobacteriota; g__unclassified_Actinobacteriota; s__unclassified_Actinobacteriota
OTU2611	4	0	0	k__Bacteria; p__Patescibacteria; c__Parcubacteria; o__Candidatus_Doudnabacteria; f__Candidatus_Doudnabacteria_bacterium_RIFCSPLOWO2_02_FULL_48_13; g__unclassified_Candidatus_Doudnabacteria_bacterium_RIFCSPLOWO2_02_FULL_48_13; s__unclassified_Candidatus_Doudnabacteria_bacterium_RIFCSPLOWO2_02_FULL_48_13
OTU2612	4	2	0	k__Bacteria; p__Proteobacteria; c__Alphaproteobacteria; o__Rhizobiales; f__Beijerinckiaceae; g__unclassified_Beijerinckiaceae; s__unclassified_Beijerinckiaceae
OTU2613	4	8	1	k__Bacteria; p__unclassified_Bacteria; c__unclassified_Bacteria; o__unclassified_Bacteria; f__unclassified_Bacteria; g__unclassified_Bacteria; s__unclassified_Bacteria
OTU2614	14	3	3	k__Bacteria; p__Chloroflexi; c__Anaerolineae; o__SBR1031; f__unclassified_SBR1031; g__unclassified_SBR1031; s__unclassified_SBR1031
OTU2615	11	2	2	k__Bacteria; p__Proteobacteria; c__Gammaproteobacteria; o__Diplorickettsiales; f__Diplorickettsiaceae; g__Aquicella; s__unclassified_Aquicella
OTU2616	3	3	6	k__Bacteria; p__Myxococcota; c__Polyangia; o__Haliangiales; f__Haliangiaceae; g__Haliangium; s__unclassified_Haliangium
OTU2617	7	8	1	k__Bacteria; p__unclassified_Bacteria; c__unclassified_Bacteria; o__unclassified_Bacteria; f__unclassified_Bacteria; g__unclassified_Bacteria; s__unclassified_Bacteria
OTU2618	5	7	1	k__Bacteria; p__Planctomycetota; c__Planctomycetes; o__Gemmatales; f__Gemmataceae; g__unclassified_Gemmataceae; s__unclassified_Gemmataceae
OTU2619	6	4	1	k__Bacteria; p__Myxococcota; c__Polyangia; o__Blfdi19; f__Anaeromyxobacter_dehalogenans; g__unclassified_Anaeromyxobacter_dehalogenans; s__unclassified_Anaeromyxobacter_dehalogenans
OTU262	78	76	91	k__Bacteria; p__Proteobacteria; c__Gammaproteobacteria; o__Burkholderiales; f__TRA3_20; g__unclassified_TRA3_20; s__unclassified_TRA3_20
OTU2620	2	7	7	k__Bacteria; p__Gemmatimonadota; c__Gemmatimonadetes; o__Gemmatimonadales; f__Gemmatimonadaceae; g__unclassified_Gemmatimonadaceae; s__unclassified_Gemmatimonadaceae
OTU2621	3	0	6	k__Bacteria; p__Planctomycetota; c__Planctomycetes; o__Gemmatales; f__Gemmataceae; g__unclassified_Gemmataceae; s__unclassified_Gemmataceae
OTU2622	3	1	2	k__Bacteria; p__Planctomycetota; c__Planctomycetes; o__Gemmatales; f__Gemmataceae; g__unclassified_Gemmataceae; s__unclassified_Gemmataceae
OTU2623	3	2	1	k__Bacteria; p__Planctomycetota; c__Phycisphaerae; o__Phycisphaerales; f__Phycisphaeraceae; g__SM1A02; s__unclassified_SM1A02
OTU2624	6	3	3	k__Bacteria; p__Chloroflexi; c__Chloroflexia; o__Thermomicrobiales; f__JG30_KF_CM45; g__unclassified_JG30_KF_CM45; s__unclassified_JG30_KF_CM45
OTU2625	8	7	3	k__Bacteria; p__Proteobacteria; c__Gammaproteobacteria; o__Pseudomonadales; f__Moraxellaceae; g__Permianibacter; s__unclassified_Permianibacter
OTU2626	10	11	2	k__Bacteria; p__Chloroflexi; c__Anaerolineae; o__unclassified_Anaerolineae; f__unclassified_Anaerolineae; g__unclassified_Anaerolineae; s__unclassified_Anaerolineae
OTU2627	4	2	1	k__Bacteria; p__Chloroflexi; c__unclassified_Chloroflexi; o__unclassified_Chloroflexi; f__unclassified_Chloroflexi; g__unclassified_Chloroflexi; s__unclassified_Chloroflexi
OTU2628	5	3	1	k__Bacteria; p__Proteobacteria; c__Gammaproteobacteria; o__Diplorickettsiales; f__Diplorickettsiaceae; g__unclassified_Diplorickettsiaceae; s__unclassified_Diplorickettsiaceae
OTU2629	1	2	4	k__Bacteria; p__Proteobacteria; c__Alphaproteobacteria; o__Acetobacterales; f__Acetobacteraceae; g__unclassified_Acetobacteraceae; s__unclassified_Acetobacteraceae
OTU263	151	169	126	k__Bacteria; p__Methylomirabilota; c__Methylomirabilia; o__Rokubacteriales; f__uncultured_Firmicutes_bacterium; g__uncultured_Firmicutes_bacterium; s__uncultured_Firmicutes_bacterium
OTU2630	7	19	9	k__Bacteria; p__Proteobacteria; c__Alphaproteobacteria; o__unclassified_Alphaproteobacteria; f__unclassified_Alphaproteobacteria; g__unclassified_Alphaproteobacteria; s__unclassified_Alphaproteobacteria
OTU2631	29	6	10	k__Bacteria; p__Proteobacteria; c__Alphaproteobacteria; o__Defluviicoccales; f__Defluviicoccaceae; g__Defluviicoccus; s__unclassified_Defluviicoccus
OTU2632	15	14	43	k__Bacteria; p__Gemmatimonadota; c__Gemmatimonadetes; o__Gemmatimonadales; f__Gemmatimonadaceae; g__unclassified_Gemmatimonadaceae; s__unclassified_Gemmatimonadaceae
OTU2633	11	3	3	k__Bacteria; p__Chloroflexi; c__Anaerolineae; o__unclassified_Anaerolineae; f__unclassified_Anaerolineae; g__unclassified_Anaerolineae; s__unclassified_Anaerolineae
OTU2634	3	7	1	k__Bacteria; p__Proteobacteria; c__Alphaproteobacteria; o__Paracaedibacterales; f__Paracaedibacteraceae; g__Candidatus_Paracaedibacter; s__uncultured_Alphaproteobacteria_bacterium
OTU2635	13	15	15	k__Bacteria; p__Proteobacteria; c__Alphaproteobacteria; o__Tistrellales; f__Geminicoccaceae; g__unclassified_Geminicoccaceae; s__unclassified_Geminicoccaceae
OTU2636	11	8	16	k__Bacteria; p__Chloroflexi; c__unclassified_Chloroflexi; o__unclassified_Chloroflexi; f__unclassified_Chloroflexi; g__unclassified_Chloroflexi; s__unclassified_Chloroflexi
OTU2637	11	5	23	k__Bacteria; p__Chloroflexi; c__Chloroflexia; o__Chloroflexales; f__Chloroflexaceae; g__Chloronema; s__Scytonema_tolypothrichoides
OTU2638	3	3	0	k__Bacteria; p__Chloroflexi; c__Anaerolineae; o__Anaerolineales; f__Anaerolineaceae; g__Anaerolinea; s__unclassified_Anaerolinea
OTU2639	1	3	16	k__Bacteria; p__Bacteroidota; c__Bacteroidia; o__Cytophagales; f__MWH_CFBk5; g__unclassified_MWH_CFBk5; s__unclassified_MWH_CFBk5
OTU264	224	167	225	k__Bacteria; p__Chloroflexi; c__Chloroflexia; o__Thermomicrobiales; f__AKYG1722; g__uncultured_Alphaproteobacteria_bacterium; s__uncultured_Alphaproteobacteria_bacterium
OTU2640	3	2	2	k__Bacteria; p__Myxococcota; c__Polyangia; o__Polyangiales; f__Eel_36e1D6; g__unclassified_Eel_36e1D6; s__unclassified_Eel_36e1D6
OTU2641	7	0	5	k__Bacteria; p__Bacteroidota; c__Bacteroidia; o__Sphingobacteriales; f__AKYH767; g__uncultured_Sphingobacteriales_bacterium; s__uncultured_Sphingobacteriales_bacterium
OTU2642	3	3	0	k__Bacteria; p__unclassified_Bacteria; c__unclassified_Bacteria; o__unclassified_Bacteria; f__unclassified_Bacteria; g__unclassified_Bacteria; s__unclassified_Bacteria
OTU2643	6	2	8	k__Bacteria; p__Actinobacteriota; c__Thermoleophilia; o__Solirubrobacterales; f__Solirubrobacteraceae; g__Conexibacter; s__unclassified_Conexibacter
OTU2644	8	8	2	k__Bacteria; p__Bdellovibrionota; c__Bdellovibrionia; o__Bdellovibrionales; f__Bdellovibrionaceae; g__Bdellovibrio; s__unclassified_Bdellovibrio
OTU2645	4	2	1	k__Bacteria; p__Myxococcota; c__Polyangia; o__Haliangiales; f__Haliangiaceae; g__Haliangium; s__unclassified_Haliangium
OTU2646	22	22	25	k__Bacteria; p__Chloroflexi; c__Anaerolineae; o__SBR1031; f__uncultured_soil_bacterium; g__uncultured_soil_bacterium; s__uncultured_soil_bacterium
OTU2647	4	3	3	k__Bacteria; p__unclassified_Bacteria; c__unclassified_Bacteria; o__unclassified_Bacteria; f__unclassified_Bacteria; g__unclassified_Bacteria; s__unclassified_Bacteria
OTU2648	5	4	7	k__Bacteria; p__Acidobacteriota; c__Vicinamibacteria; o__Vicinamibacterales; f__unclassified_Vicinamibacterales; g__unclassified_Vicinamibacterales; s__unclassified_Vicinamibacterales
OTU2649	3	3	0	k__Bacteria; p__Armatimonadota; c__Fimbriimonadia; o__Fimbriimonadales; f__Fimbriimonadaceae; g__unclassified_Fimbriimonadaceae; s__unclassified_Fimbriimonadaceae
OTU265	118	156	145	k__Bacteria; p__Proteobacteria; c__Alphaproteobacteria; o__Rhizobiales; f__Xanthobacteraceae; g__Pseudolabrys; s__unclassified_Pseudolabrys
OTU2650	2	0	5	k__Bacteria; p__Actinobacteriota; c__Actinobacteria; o__Corynebacteriales; f__Nocardiaceae; g__Nocardia; s__unclassified_Nocardia
OTU2651	2	7	1	k__Bacteria; p__Proteobacteria; c__Gammaproteobacteria; o__PLTA13; f__uncultured_sludge_bacterium; g__uncultured_sludge_bacterium; s__uncultured_sludge_bacterium
OTU2652	3	2	4	k__Bacteria; p__Cyanobacteria; c__Vampirivibrionia; o__Vampirovibrionales; f__Vampirovibrionaceae; g__unclassified_Vampirovibrionaceae; s__unclassified_Vampirovibrionaceae
OTU2653	4	3	1	k__Bacteria; p__Myxococcota; c__Polyangia; o__Haliangiales; f__Haliangiaceae; g__Haliangium; s__unclassified_Haliangium
OTU2654	2	3	3	k__Bacteria; p__Gemmatimonadota; c__Gemmatimonadetes; o__Gemmatimonadales; f__Gemmatimonadaceae; g__unclassified_Gemmatimonadaceae; s__unclassified_Gemmatimonadaceae
OTU2655	4	2	2	k__Bacteria; p__Proteobacteria; c__Gammaproteobacteria; o__Burkholderiales; f__Comamonadaceae; g__unclassified_Comamonadaceae; s__unclassified_Comamonadaceae
OTU2656	6	0	1	k__Bacteria; p__Bacteroidota; c__Bacteroidia; o__Chitinophagales; f__Saprospiraceae; g__unclassified_Saprospiraceae; s__unclassified_Saprospiraceae
OTU2657	5	4	1	k__Bacteria; p__unclassified_Bacteria; c__unclassified_Bacteria; o__unclassified_Bacteria; f__unclassified_Bacteria; g__unclassified_Bacteria; s__unclassified_Bacteria
OTU2658	7	7	11	k__Bacteria; p__Chloroflexi; c__Chloroflexia; o__Thermomicrobiales; f__JG30_KF_CM45; g__uncultured_Chloroflexi_bacterium; s__uncultured_Chloroflexi_bacterium
OTU2659	1	3	1	k__Bacteria; p__Bacteroidota; c__Bacteroidia; o__Flavobacteriales; f__Flavobacteriaceae; g__Arenibacter; s__unclassified_Arenibacter
OTU266	36	13	123	k__Bacteria; p__Proteobacteria; c__Alphaproteobacteria; o__Caulobacterales; f__Caulobacteraceae; g__unclassified_Caulobacteraceae; s__unclassified_Caulobacteraceae
OTU2660	11	8	3	k__Bacteria; p__Chloroflexi; c__Chloroflexia; o__Thermomicrobiales; f__JG30_KF_CM45; g__unclassified_JG30_KF_CM45; s__unclassified_JG30_KF_CM45
OTU2661	5	3	6	k__Bacteria; p__Gemmatimonadota; c__Gemmatimonadetes; o__Gemmatimonadales; f__Gemmatimonadaceae; g__unclassified_Gemmatimonadaceae; s__unclassified_Gemmatimonadaceae
OTU2662	3	1	3	k__Bacteria; p__Proteobacteria; c__Alphaproteobacteria; o__Rhizobiales; f__Rhodomicrobiaceae; g__Rhodomicrobium; s__Rhodomicrobium_bacterium_YC_ZSS_LKJ79
OTU2663	7	5	27	k__Bacteria; p__Proteobacteria; c__Gammaproteobacteria; o__Salinisphaerales; f__Solimonadaceae; g__Panacagrimonas; s__unclassified_Panacagrimonas
OTU2664	8	4	1	k__Bacteria; p__Myxococcota; c__Polyangia; o__Haliangiales; f__Haliangiaceae; g__Haliangium; s__unclassified_Haliangium
OTU2665	3	1	1	k__Bacteria; p__Chloroflexi; c__Anaerolineae; o__Caldilineales; f__Caldilineaceae; g__unclassified_Caldilineaceae; s__unclassified_Caldilineaceae
OTU2666	4	5	2	k__Bacteria; p__Actinobacteriota; c__Thermoleophilia; o__Solirubrobacterales; f__67_14; g__unclassified_67_14; s__unclassified_67_14
OTU2667	5	9	3	k__Bacteria; p__Patescibacteria; c__Parcubacteria; o__Candidatus_Kaiserbacteria; f__uncultured_actinobacterium; g__uncultured_actinobacterium; s__uncultured_actinobacterium
OTU2668	2	2	2	k__Bacteria; p__Chloroflexi; c__Anaerolineae; o__Ardenticatenales; f__unclassified_Ardenticatenales; g__unclassified_Ardenticatenales; s__unclassified_Ardenticatenales
OTU2669	1	5	0	k__Bacteria; p__Gemmatimonadota; c__unclassified_Gemmatimonadota; o__unclassified_Gemmatimonadota; f__unclassified_Gemmatimonadota; g__unclassified_Gemmatimonadota; s__unclassified_Gemmatimonadota
OTU267	7	17	120	k__Bacteria; p__Proteobacteria; c__Alphaproteobacteria; o__Rhodobacterales; f__Rhodobacteraceae; g__Limibaculum; s__unclassified_Limibaculum
OTU2670	6	0	2	k__Bacteria; p__Proteobacteria; c__Gammaproteobacteria; o__Salinisphaerales; f__Solimonadaceae; g__Nevskia; s__unclassified_Nevskia
OTU2671	6	4	2	k__Bacteria; p__Gemmatimonadota; c__Longimicrobia; o__Longimicrobiales; f__Longimicrobiaceae; g__unclassified_Longimicrobiaceae; s__unclassified_Longimicrobiaceae
OTU2672	2	2	1	k__Bacteria; p__Patescibacteria; c__Saccharimonadia; o__Saccharimonadales; f__WWH38; g__unclassified_WWH38; s__unclassified_WWH38
OTU2673	11	0	2	k__Bacteria; p__Bacteroidota; c__Bacteroidia; o__Chitinophagales; f__Chitinophagaceae; g__Flaviaesturariibacter; s__unclassified_Flaviaesturariibacter
OTU2674	4	7	4	k__Bacteria; p__Acidobacteriota; c__Vicinamibacteria; o__Vicinamibacterales; f__Vicinamibacteraceae; g__unclassified_Vicinamibacteraceae; s__unclassified_Vicinamibacteraceae
OTU2675	3	8	4	k__Bacteria; p__Chloroflexi; c__Anaerolineae; o__SBR1031; f__uncultured_soil_bacterium; g__uncultured_soil_bacterium; s__uncultured_soil_bacterium
OTU2676	11	9	15	k__Bacteria; p__Verrucomicrobiota; c__Verrucomicrobiae; o__Pedosphaerales; f__Pedosphaeraceae; g__unclassified_Pedosphaeraceae; s__unclassified_Pedosphaeraceae
OTU2677	4	3	1	k__Bacteria; p__Proteobacteria; c__Gammaproteobacteria; o__Diplorickettsiales; f__Diplorickettsiaceae; g__Aquicella; s__unclassified_Aquicella
OTU2678	28	32	20	k__Bacteria; p__Actinobacteriota; c__Thermoleophilia; o__Gaiellales; f__Gaiellaceae; g__Gaiella; s__unclassified_Gaiella
OTU2679	6	1	0	k__Bacteria; p__Firmicutes; c__Clostridia; o__Lachnospirales; f__Lachnospiraceae; g__unclassified_Lachnospiraceae; s__unclassified_Lachnospiraceae
OTU268	146	118	100	k__Bacteria; p__Acidobacteriota; c__Acidobacteriae; o__Bryobacterales; f__Bryobacteraceae; g__Bryobacter; s__unclassified_Bryobacter
OTU2680	4	0	2	k__Bacteria; p__Desulfobacterota; c__Desulfuromonadia; o__PB19; f__uncultured_delta_proteobacterium; g__uncultured_delta_proteobacterium; s__uncultured_delta_proteobacterium
OTU2681	7	5	2	k__Bacteria; p__unclassified_Bacteria; c__unclassified_Bacteria; o__unclassified_Bacteria; f__unclassified_Bacteria; g__unclassified_Bacteria; s__unclassified_Bacteria
OTU2682	2	3	5	k__Bacteria; p__Proteobacteria; c__Gammaproteobacteria; o__Steroidobacterales; f__Steroidobacteraceae; g__unclassified_Steroidobacteraceae; s__uncultured_soil_bacterium
OTU2683	1	1	3	k__Bacteria; p__Actinobacteriota; c__Actinobacteria; o__Euzebyales; f__Euzebyaceae; g__unclassified_Euzebyaceae; s__unclassified_Euzebyaceae
OTU2684	2	4	0	k__Bacteria; p__Elusimicrobiota; c__Endomicrobia; o__Endomicrobiales; f__Endomicrobiaceae; g__Endomicrobium; s__unclassified_Endomicrobium
OTU2685	3	2	1	k__Bacteria; p__Proteobacteria; c__Gammaproteobacteria; o__Legionellales; f__Legionellaceae; g__Legionella; s__unclassified_Legionella
OTU2686	2	3	3	k__Bacteria; p__Actinobacteriota; c__Thermoleophilia; o__unclassified_Thermoleophilia; f__unclassified_Thermoleophilia; g__unclassified_Thermoleophilia; s__unclassified_Thermoleophilia
OTU2687	6	1	4	k__Bacteria; p__Chloroflexi; c__Anaerolineae; o__SBR1031; f__A4b; g__unclassified_A4b; s__unclassified_A4b
OTU2688	1	3	0	k__Bacteria; p__Firmicutes; c__Bacilli; o__Entomoplasmatales; f__type_III; g__uncultured_Mollicutes_bacterium; s__uncultured_Mollicutes_bacterium
OTU2689	12	2	1	k__Bacteria; p__Myxococcota; c__Polyangia; o__Blfdi19; f__unclassified_Blfdi19; g__unclassified_Blfdi19; s__unclassified_Blfdi19
OTU269	111	101	63	k__Bacteria; p__Acidobacteriota; c__Vicinamibacteria; o__Vicinamibacterales; f__Vicinamibacteraceae; g__unclassified_Vicinamibacteraceae; s__unclassified_Vicinamibacteraceae
OTU2690	14	20	17	k__Bacteria; p__Chloroflexi; c__Anaerolineae; o__Caldilineales; f__Caldilineaceae; g__unclassified_Caldilineaceae; s__unclassified_Caldilineaceae
OTU2691	4	3	2	k__Bacteria; p__unclassified_Bacteria; c__unclassified_Bacteria; o__unclassified_Bacteria; f__unclassified_Bacteria; g__unclassified_Bacteria; s__unclassified_Bacteria
OTU2692	18	25	12	k__Bacteria; p__Acidobacteriota; c__Blastocatellia; o__Blastocatellales; f__Blastocatellaceae; g__unclassified_Blastocatellaceae; s__unclassified_Blastocatellaceae
OTU2693	1	8	10	k__Bacteria; p__Gemmatimonadota; c__Gemmatimonadetes; o__Gemmatimonadales; f__Gemmatimonadaceae; g__unclassified_Gemmatimonadaceae; s__uncultured_Alphaproteobacteria_bacterium
OTU2694	4	4	1	k__Bacteria; p__Myxococcota; c__Myxococcia; o__Myxococcales; f__Myxococcaceae; g__unclassified_Myxococcaceae; s__unclassified_Myxococcaceae
OTU2695	4	2	0	k__Bacteria; p__Acidobacteriota; c__Thermoanaerobaculia; o__Thermoanaerobaculales; f__Thermoanaerobaculaceae; g__Subgroup_10; s__unclassified_Subgroup_10
OTU2696	7	2	5	k__Bacteria; p__Patescibacteria; c__Saccharimonadia; o__Saccharimonadales; f__unclassified_Saccharimonadales; g__unclassified_Saccharimonadales; s__unclassified_Saccharimonadales
OTU2697	18	36	12	k__Bacteria; p__Actinobacteriota; c__Actinobacteria; o__Micromonosporales; f__Micromonosporaceae; g__Catelliglobosispora; s__Catelliglobosispora_koreensis
OTU2698	9	11	2	k__Bacteria; p__Chloroflexi; c__Dehalococcoidia; o__S085; f__uncultured_soil_bacterium; g__uncultured_soil_bacterium; s__uncultured_soil_bacterium
OTU2699	4	2	1	k__Bacteria; p__unclassified_Bacteria; c__unclassified_Bacteria; o__unclassified_Bacteria; f__unclassified_Bacteria; g__unclassified_Bacteria; s__unclassified_Bacteria
OTU27	619	591	447	k__Bacteria; p__Methylomirabilota; c__Methylomirabilia; o__Rokubacteriales; f__unclassified_Rokubacteriales; g__unclassified_Rokubacteriales; s__unclassified_Rokubacteriales
OTU270	159	182	158	k__Bacteria; p__Actinobacteriota; c__Actinobacteria; o__Micrococcales; f__Microbacteriaceae; g__Agromyces; s__unclassified_Agromyces
OTU2700	8	3	0	k__Bacteria; p__Patescibacteria; c__Saccharimonadia; o__Saccharimonadales; f__unclassified_Saccharimonadales; g__unclassified_Saccharimonadales; s__unclassified_Saccharimonadales
OTU2701	3	1	0	k__Bacteria; p__unclassified_Bacteria; c__unclassified_Bacteria; o__unclassified_Bacteria; f__unclassified_Bacteria; g__unclassified_Bacteria; s__unclassified_Bacteria
OTU2702	12	7	3	k__Bacteria; p__Sumerlaeota; c__Sumerlaeia; o__Sumerlaeales; f__Sumerlaeaceae; g__Sumerlaea; s__unclassified_Sumerlaea
OTU2703	4	3	3	k__Bacteria; p__Firmicutes; c__Clostridia; o__Clostridiales; f__Clostridiaceae; g__Clostridium_sensu_stricto_8; s__uncultured_Firmicutes_bacterium
OTU2704	12	8	9	k__Bacteria; p__Myxococcota; c__Polyangia; o__Polyangiales; f__BIrii41; g__unclassified_BIrii41; s__unclassified_BIrii41
OTU2705	2	0	2	k__Bacteria; p__Planctomycetota; c__Planctomycetes; o__Gemmatales; f__Gemmataceae; g__unclassified_Gemmataceae; s__unclassified_Gemmataceae
OTU2706	69	86	47	k__Bacteria; p__Chloroflexi; c__Dehalococcoidia; o__unclassified_Dehalococcoidia; f__unclassified_Dehalococcoidia; g__unclassified_Dehalococcoidia; s__unclassified_Dehalococcoidia
OTU2707	14	5	6	k__Bacteria; p__Actinobacteriota; c__Acidimicrobiia; o__IMCC26256; f__uncultured_actinobacterium; g__uncultured_actinobacterium; s__uncultured_actinobacterium
OTU2708	5	3	4	k__Bacteria; p__Verrucomicrobiota; c__Verrucomicrobiae; o__Chthoniobacterales; f__Chthoniobacteraceae; g__Candidatus_Udaeobacter; s__unclassified_Candidatus_Udaeobacter
OTU2709	2	3	2	k__Bacteria; p__Acidobacteriota; c__Vicinamibacteria; o__Vicinamibacterales; f__Vicinamibacteraceae; g__Luteitalea; s__unclassified_Luteitalea
OTU271	11	13	164	k__Bacteria; p__Cyanobacteria; c__Cyanobacteriia; o__Phormidesmiales; f__Nodosilineaceae; g__Nodosilinea_PCC_7104; s__unclassified_Nodosilinea_PCC_7104
OTU2710	2	2	3	k__Bacteria; p__Proteobacteria; c__Gammaproteobacteria; o__Diplorickettsiales; f__Diplorickettsiaceae; g__Aquicella; s__unclassified_Aquicella
OTU2711	8	7	0	k__Bacteria; p__Actinobacteriota; c__Actinobacteria; o__Propionibacteriales; f__Nocardioidaceae; g__Nocardioides; s__unclassified_Nocardioides
OTU2712	13	7	9	k__Bacteria; p__Myxococcota; c__Polyangia; o__mle1_27; f__uncultured_delta_proteobacterium; g__uncultured_delta_proteobacterium; s__uncultured_delta_proteobacterium
OTU2713	4	4	2	k__Bacteria; p__Acidobacteriota; c__Blastocatellia; o__11_24; f__uncultured_Acidobacteria_bacterium; g__uncultured_Acidobacteria_bacterium; s__uncultured_Acidobacteria_bacterium
OTU2714	7	2	1	k__Bacteria; p__Proteobacteria; c__Gammaproteobacteria; o__Xanthomonadales; f__Rhodanobacteraceae; g__Ahniella; s__unclassified_Ahniella
OTU2715	4	0	0	k__Bacteria; p__unclassified_Bacteria; c__unclassified_Bacteria; o__unclassified_Bacteria; f__unclassified_Bacteria; g__unclassified_Bacteria; s__unclassified_Bacteria
OTU2716	17	7	5	k__Bacteria; p__Chloroflexi; c__Chloroflexia; o__Thermomicrobiales; f__AKYG1722; g__uncultured_soil_bacterium; s__uncultured_soil_bacterium
OTU2717	3	1	1	k__Bacteria; p__Proteobacteria; c__Gammaproteobacteria; o__Diplorickettsiales; f__Diplorickettsiaceae; g__unclassified_Diplorickettsiaceae; s__unclassified_Diplorickettsiaceae
OTU2718	10	9	4	k__Bacteria; p__Chloroflexi; c__Chloroflexia; o__Thermomicrobiales; f__JG30_KF_CM45; g__unclassified_JG30_KF_CM45; s__unclassified_JG30_KF_CM45
OTU2719	9	9	3	k__Bacteria; p__Acidobacteriota; c__Acidobacteriae; o__Acidobacteriales; f__unclassified_Acidobacteriales; g__unclassified_Acidobacteriales; s__unclassified_Acidobacteriales
OTU272	98	112	94	k__Bacteria; p__Gemmatimonadota; c__unclassified_Gemmatimonadota; o__unclassified_Gemmatimonadota; f__unclassified_Gemmatimonadota; g__unclassified_Gemmatimonadota; s__unclassified_Gemmatimonadota
OTU2720	7	5	3	k__Bacteria; p__Proteobacteria; c__Alphaproteobacteria; o__Tistrellales; f__Geminicoccaceae; g__Candidatus_Alysiosphaera; s__unclassified_Candidatus_Alysiosphaera
OTU2721	5	7	6	k__Bacteria; p__Proteobacteria; c__Alphaproteobacteria; o__Rhizobiales; f__D05_2; g__unclassified_D05_2; s__unclassified_D05_2
OTU2722	2	3	2	k__Bacteria; p__Elusimicrobiota; c__Endomicrobia; o__Endomicrobiales; f__Endomicrobiaceae; g__Endomicrobium; s__unclassified_Endomicrobium
OTU2723	6	11	1	k__Bacteria; p__Patescibacteria; c__Saccharimonadia; o__Saccharimonadales; f__LWQ8; g__unclassified_LWQ8; s__unclassified_LWQ8
OTU2724	7	3	0	k__Bacteria; p__Bacteroidota; c__Bacteroidia; o__Chitinophagales; f__Saprospiraceae; g__unclassified_Saprospiraceae; s__unclassified_Saprospiraceae
OTU2725	11	5	5	k__Bacteria; p__Actinobacteriota; c__Thermoleophilia; o__Solirubrobacterales; f__Solirubrobacteraceae; g__Conexibacter; s__Baekduia_soli
OTU2726	3	4	0	k__Bacteria; p__unclassified_Bacteria; c__unclassified_Bacteria; o__unclassified_Bacteria; f__unclassified_Bacteria; g__unclassified_Bacteria; s__unclassified_Bacteria
OTU2727	8	7	9	k__Bacteria; p__Chloroflexi; c__Chloroflexia; o__Thermomicrobiales; f__JG30_KF_CM45; g__unclassified_JG30_KF_CM45; s__unclassified_JG30_KF_CM45
OTU2728	2	3	0	k__Bacteria; p__Verrucomicrobiota; c__Verrucomicrobiae; o__Chthoniobacterales; f__Chthoniobacteraceae; g__Chthoniobacter; s__unclassified_Chthoniobacter
OTU2729	5	4	3	k__Bacteria; p__Cyanobacteria; c__Vampirivibrionia; o__Obscuribacterales; f__Obscuribacteraceae; g__unclassified_Obscuribacteraceae; s__unclassified_Obscuribacteraceae
OTU273	130	157	69	k__Bacteria; p__Actinobacteriota; c__Acidimicrobiia; o__Microtrichales; f__unclassified_Microtrichales; g__unclassified_Microtrichales; s__unclassified_Microtrichales
OTU2730	5	4	0	k__Bacteria; p__Gemmatimonadota; c__Gemmatimonadetes; o__Gemmatimonadales; f__Gemmatimonadaceae; g__unclassified_Gemmatimonadaceae; s__Acidobacteria_bacterium_13_2_20CM_56_17
OTU2731	7	1	3	k__Bacteria; p__Myxococcota; c__unclassified_Myxococcota; o__unclassified_Myxococcota; f__unclassified_Myxococcota; g__unclassified_Myxococcota; s__unclassified_Myxococcota
OTU2732	10	5	5	k__Bacteria; p__Bdellovibrionota; c__Bdellovibrionia; o__Bdellovibrionales; f__Bdellovibrionaceae; g__OM27_clade; s__unclassified_OM27_clade
OTU2733	13	11	18	k__Bacteria; p__Verrucomicrobiota; c__Verrucomicrobiae; o__Pedosphaerales; f__Pedosphaeraceae; g__unclassified_Pedosphaeraceae; s__unclassified_Pedosphaeraceae
OTU2734	3	1	6	k__Bacteria; p__Chloroflexi; c__Anaerolineae; o__RBG_13_54_9; f__unclassified_RBG_13_54_9; g__unclassified_RBG_13_54_9; s__unclassified_RBG_13_54_9
OTU2735	3	3	2	k__Bacteria; p__Myxococcota; c__Polyangia; o__Haliangiales; f__Haliangiaceae; g__Haliangium; s__unclassified_Haliangium
OTU2736	19	15	14	k__Bacteria; p__Acidobacteriota; c__Blastocatellia; o__Pyrinomonadales; f__Pyrinomonadaceae; g__RB41; s__unclassified_RB41
OTU2737	4	7	1	k__Bacteria; p__Acidobacteriota; c__Thermoanaerobaculia; o__Thermoanaerobaculales; f__Thermoanaerobaculaceae; g__Subgroup_10; s__unclassified_Subgroup_10
OTU2738	7	3	1	k__Bacteria; p__Bdellovibrionota; c__Bdellovibrionia; o__Bdellovibrionales; f__Bdellovibrionaceae; g__Bdellovibrio; s__unclassified_Bdellovibrio
OTU2739	5	1	1	k__Bacteria; p__Patescibacteria; c__Saccharimonadia; o__Saccharimonadales; f__unclassified_Saccharimonadales; g__unclassified_Saccharimonadales; s__unclassified_Saccharimonadales
OTU274	70	4	131	k__Bacteria; p__Proteobacteria; c__Gammaproteobacteria; o__Pseudomonadales; f__Marinobacteraceae; g__Marinobacter; s__unclassified_Marinobacter
OTU2740	3	1	0	k__Bacteria; p__Patescibacteria; c__Parcubacteria; o__Candidatus_Kaiserbacteria; f__uncultured_Parcubacteria_group_bacterium; g__uncultured_Parcubacteria_group_bacterium; s__uncultured_Parcubacteria_group_bacterium
OTU2741	8	3	1	k__Bacteria; p__Gemmatimonadota; c__Longimicrobia; o__Longimicrobiales; f__Longimicrobiaceae; g__unclassified_Longimicrobiaceae; s__unclassified_Longimicrobiaceae
OTU2742	9	6	2	k__Bacteria; p__Myxococcota; c__Myxococcia; o__Myxococcales; f__Anaeromyxobacteraceae; g__Anaeromyxobacter; s__unclassified_Anaeromyxobacter
OTU2743	7	3	6	k__Bacteria; p__Chloroflexi; c__unclassified_Chloroflexi; o__unclassified_Chloroflexi; f__unclassified_Chloroflexi; g__unclassified_Chloroflexi; s__unclassified_Chloroflexi
OTU2744	4	0	0	k__Bacteria; p__unclassified_Bacteria; c__unclassified_Bacteria; o__unclassified_Bacteria; f__unclassified_Bacteria; g__unclassified_Bacteria; s__unclassified_Bacteria
OTU2745	3	5	2	k__Bacteria; p__unclassified_Bacteria; c__unclassified_Bacteria; o__unclassified_Bacteria; f__unclassified_Bacteria; g__unclassified_Bacteria; s__unclassified_Bacteria
OTU2746	1	4	0	k__Bacteria; p__Methylomirabilota; c__Methylomirabilia; o__Rokubacteriales; f__unclassified_Rokubacteriales; g__unclassified_Rokubacteriales; s__unclassified_Rokubacteriales
OTU2747	12	2	0	k__Bacteria; p__Chloroflexi; c__Anaerolineae; o__Ardenticatenales; f__unclassified_Ardenticatenales; g__unclassified_Ardenticatenales; s__unclassified_Ardenticatenales
OTU2748	39	42	43	k__Bacteria; p__Proteobacteria; c__Alphaproteobacteria; o__Elsterales; f__unclassified_Elsterales; g__unclassified_Elsterales; s__unclassified_Elsterales
OTU2749	6	8	2	k__Bacteria; p__Myxococcota; c__Myxococcia; o__Myxococcales; f__Myxococcaceae; g__P3OB_42; s__unclassified_P3OB_42
OTU275	169	248	116	k__Bacteria; p__Acidobacteriota; c__Thermoanaerobaculia; o__Thermoanaerobaculales; f__Thermoanaerobaculaceae; g__Subgroup_10; s__uncultured_Alphaproteobacteria_bacterium
OTU2750	1	3	0	k__Bacteria; p__Proteobacteria; c__Alphaproteobacteria; o__Rhizobiales; f__Hyphomicrobiaceae; g__unclassified_Hyphomicrobiaceae; s__unclassified_Hyphomicrobiaceae
OTU2751	3	1	5	k__Bacteria; p__Chloroflexi; c__Anaerolineae; o__SBR1031; f__uncultured_sludge_bacterium_H5; g__uncultured_sludge_bacterium_H5; s__uncultured_sludge_bacterium_H5
OTU2752	3	12	2	k__Bacteria; p__Proteobacteria; c__Gammaproteobacteria; o__Burkholderiales; f__A21b; g__unclassified_A21b; s__unclassified_A21b
OTU2753	7	1	3	k__Bacteria; p__Chloroflexi; c__Chloroflexia; o__Thermomicrobiales; f__JG30_KF_CM45; g__uncultured_Chloroflexi_bacterium; s__uncultured_Chloroflexi_bacterium
OTU2754	3	0	1	k__Bacteria; p__unclassified_Bacteria; c__unclassified_Bacteria; o__unclassified_Bacteria; f__unclassified_Bacteria; g__unclassified_Bacteria; s__unclassified_Bacteria
OTU2755	3	3	6	k__Bacteria; p__Myxococcota; c__Polyangia; o__Haliangiales; f__Haliangiaceae; g__Haliangium; s__unclassified_Haliangium
OTU2756	2	1	2	k__Bacteria; p__Actinobacteriota; c__Actinobacteria; o__unclassified_Actinobacteria; f__unclassified_Actinobacteria; g__unclassified_Actinobacteria; s__unclassified_Actinobacteria
OTU2757	1	3	1	k__Bacteria; p__Acidobacteriota; c__Vicinamibacteria; o__Vicinamibacterales; f__unclassified_Vicinamibacterales; g__unclassified_Vicinamibacterales; s__unclassified_Vicinamibacterales
OTU2758	6	2	0	k__Bacteria; p__Proteobacteria; c__Gammaproteobacteria; o__Diplorickettsiales; f__Diplorickettsiaceae; g__unclassified_Diplorickettsiaceae; s__unclassified_Diplorickettsiaceae
OTU2759	84	97	71	k__Bacteria; p__Acidobacteriota; c__Vicinamibacteria; o__Vicinamibacterales; f__unclassified_Vicinamibacterales; g__unclassified_Vicinamibacterales; s__unclassified_Vicinamibacterales
OTU276	200	141	135	k__Bacteria; p__Acidobacteriota; c__Vicinamibacteria; o__Vicinamibacterales; f__Vicinamibacteraceae; g__unclassified_Vicinamibacteraceae; s__unclassified_Vicinamibacteraceae
OTU2760	5	4	1	k__Bacteria; p__Firmicutes; c__Bacilli; o__Entomoplasmatales; f__type_III; g__uncultured_Mollicutes_bacterium; s__uncultured_Mollicutes_bacterium
OTU2761	2	0	2	k__Bacteria; p__Elusimicrobiota; c__Elusimicrobia; o__Lineage_IV; f__uncultured_Termite_group_1_bacterium; g__uncultured_Termite_group_1_bacterium; s__uncultured_Termite_group_1_bacterium
OTU2762	1	3	9	k__Bacteria; p__Myxococcota; c__Polyangia; o__Polyangiales; f__unclassified_Polyangiales; g__unclassified_Polyangiales; s__unclassified_Polyangiales
OTU2763	124	145	218	k__Bacteria; p__Acidobacteriota; c__Vicinamibacteria; o__Vicinamibacterales; f__Vicinamibacteraceae; g__unclassified_Vicinamibacteraceae; s__unclassified_Vicinamibacteraceae
OTU2764	4	0	0	k__Bacteria; p__Bdellovibrionota; c__Bdellovibrionia; o__Bdellovibrionales; f__Bdellovibrionaceae; g__Bdellovibrio; s__unclassified_Bdellovibrio
OTU2765	2	2	3	k__Bacteria; p__Bdellovibrionota; c__Bdellovibrionia; o__Bdellovibrionales; f__Bdellovibrionaceae; g__Bdellovibrio; s__unclassified_Bdellovibrio
OTU2766	5	3	2	k__Bacteria; p__Bdellovibrionota; c__Bdellovibrionia; o__Bdellovibrionales; f__Bdellovibrionaceae; g__Bdellovibrio; s__unclassified_Bdellovibrio
OTU2767	4	0	0	k__Bacteria; p__unclassified_Bacteria; c__unclassified_Bacteria; o__unclassified_Bacteria; f__unclassified_Bacteria; g__unclassified_Bacteria; s__unclassified_Bacteria
OTU2768	5	7	6	k__Bacteria; p__Actinobacteriota; c__Actinobacteria; o__Frankiales; f__Acidothermaceae; g__Acidothermus; s__unclassified_Acidothermus
OTU2769	23	25	21	k__Bacteria; p__Acidobacteriota; c__Vicinamibacteria; o__Vicinamibacterales; f__unclassified_Vicinamibacterales; g__unclassified_Vicinamibacterales; s__unclassified_Vicinamibacterales
OTU277	64	51	26	k__Bacteria; p__Proteobacteria; c__Alphaproteobacteria; o__Acetobacterales; f__Acetobacteraceae; g__unclassified_Acetobacteraceae; s__unclassified_Acetobacteraceae
OTU2770	18	20	18	k__Bacteria; p__Chloroflexi; c__Dehalococcoidia; o__S085; f__uncultured_soil_bacterium; g__uncultured_soil_bacterium; s__uncultured_soil_bacterium
OTU2771	2	4	7	k__Bacteria; p__unclassified_Bacteria; c__unclassified_Bacteria; o__unclassified_Bacteria; f__unclassified_Bacteria; g__unclassified_Bacteria; s__unclassified_Bacteria
OTU2772	1	0	5	k__Bacteria; p__Elusimicrobiota; c__Elusimicrobia; o__Lineage_IV; f__uncultured_Termite_group_1_bacterium; g__uncultured_Termite_group_1_bacterium; s__uncultured_Termite_group_1_bacterium
OTU2773	12	6	7	k__Bacteria; p__Chloroflexi; c__Chloroflexia; o__Chloroflexales; f__Roseiflexaceae; g__unclassified_Roseiflexaceae; s__unclassified_Roseiflexaceae
OTU2774	2	0	5	k__Bacteria; p__Bacteroidota; c__Bacteroidia; o__Sphingobacteriales; f__NS11_12_marine_group; g__unclassified_NS11_12_marine_group; s__unclassified_NS11_12_marine_group
OTU2775	9	6	9	k__Bacteria; p__Actinobacteriota; c__Actinobacteria; o__Propionibacteriales; f__Nocardioidaceae; g__Nocardioides; s__unclassified_Nocardioides
OTU2776	14	12	6	k__Bacteria; p__Acidobacteriota; c__Vicinamibacteria; o__Subgroup_17; f__uncultured_Acidobacteria_bacterium; g__uncultured_Acidobacteria_bacterium; s__uncultured_Acidobacteria_bacterium
OTU2777	2	5	3	k__Bacteria; p__Proteobacteria; c__Gammaproteobacteria; o__JG36_GS_52; f__uncultured_gamma_proteobacterium; g__uncultured_gamma_proteobacterium; s__uncultured_gamma_proteobacterium
OTU2778	18	25	19	k__Bacteria; p__Proteobacteria; c__Alphaproteobacteria; o__Rhizobiales; f__Amb_16S_1323; g__unclassified_Amb_16S_1323; s__unclassified_Amb_16S_1323
OTU2779	4	7	3	k__Bacteria; p__Chloroflexi; c__Chloroflexia; o__Thermomicrobiales; f__JG30_KF_CM45; g__unclassified_JG30_KF_CM45; s__unclassified_JG30_KF_CM45
OTU278	43	84	8	k__Bacteria; p__Gemmatimonadota; c__Gemmatimonadetes; o__Gemmatimonadales; f__Gemmatimonadaceae; g__Gemmatimonas; s__uncultured_soil_bacterium
OTU2780	3	4	0	k__Bacteria; p__Proteobacteria; c__Gammaproteobacteria; o__Diplorickettsiales; f__Diplorickettsiaceae; g__Aquicella; s__unclassified_Aquicella
OTU2781	2	3	0	k__Bacteria; p__unclassified_Bacteria; c__unclassified_Bacteria; o__unclassified_Bacteria; f__unclassified_Bacteria; g__unclassified_Bacteria; s__unclassified_Bacteria
OTU2782	5	5	6	k__Bacteria; p__Gemmatimonadota; c__Gemmatimonadetes; o__Gemmatimonadales; f__Gemmatimonadaceae; g__unclassified_Gemmatimonadaceae; s__unclassified_Gemmatimonadaceae
OTU2783	4	3	5	k__Bacteria; p__unclassified_Bacteria; c__unclassified_Bacteria; o__unclassified_Bacteria; f__unclassified_Bacteria; g__unclassified_Bacteria; s__unclassified_Bacteria
OTU2784	2	1	3	k__Bacteria; p__Chloroflexi; c__Anaerolineae; o__SBR1031; f__unclassified_SBR1031; g__unclassified_SBR1031; s__unclassified_SBR1031
OTU2785	3	5	10	k__Bacteria; p__unclassified_Bacteria; c__unclassified_Bacteria; o__unclassified_Bacteria; f__unclassified_Bacteria; g__unclassified_Bacteria; s__unclassified_Bacteria
OTU2786	2	2	3	k__Bacteria; p__Myxococcota; c__Polyangia; o__Polyangiales; f__Polyangiaceae; g__unclassified_Polyangiaceae; s__unclassified_Polyangiaceae
OTU2787	2	0	5	k__Bacteria; p__Proteobacteria; c__Alphaproteobacteria; o__Acetobacterales; f__Acetobacteraceae; g__Craurococcus_Caldovatus; s__unclassified_Craurococcus_Caldovatus
OTU2788	4	5	3	k__Bacteria; p__Bdellovibrionota; c__Bdellovibrionia; o__Bdellovibrionales; f__Bdellovibrionaceae; g__Bdellovibrio; s__unclassified_Bdellovibrio
OTU2789	4	1	1	k__Bacteria; p__Proteobacteria; c__Gammaproteobacteria; o__Diplorickettsiales; f__Diplorickettsiaceae; g__unclassified_Diplorickettsiaceae; s__unclassified_Diplorickettsiaceae
OTU279	5	14	134	k__Bacteria; p__Proteobacteria; c__Alphaproteobacteria; o__Caulobacterales; f__Hyphomonadaceae; g__SWB02; s__unclassified_SWB02
OTU2790	5	2	7	k__Bacteria; p__Bdellovibrionota; c__Oligoflexia; o__0319_6G20; f__unclassified_0319_6G20; g__unclassified_0319_6G20; s__unclassified_0319_6G20
OTU2791	5	3	4	k__Bacteria; p__Proteobacteria; c__Alphaproteobacteria; o__Acetobacterales; f__Acetobacteraceae; g__unclassified_Acetobacteraceae; s__unclassified_Acetobacteraceae
OTU2792	1	0	13	k__Bacteria; p__Desulfobacterota; c__Desulfuromonadia; o__Geobacterales; f__Geobacteraceae; g__unclassified_Geobacteraceae; s__unclassified_Geobacteraceae
OTU2793	11	8	1	k__Bacteria; p__Planctomycetota; c__Planctomycetes; o__Gemmatales; f__Gemmataceae; g__unclassified_Gemmataceae; s__unclassified_Gemmataceae
OTU2794	1	8	0	k__Bacteria; p__Proteobacteria; c__Alphaproteobacteria; o__unclassified_Alphaproteobacteria; f__unclassified_Alphaproteobacteria; g__unclassified_Alphaproteobacteria; s__unclassified_Alphaproteobacteria
OTU2795	15	0	0	k__Bacteria; p__Firmicutes; c__Clostridia; o__Clostridia_vadinBB60_group; f__unclassified_Clostridia_vadinBB60_group; g__unclassified_Clostridia_vadinBB60_group; s__unclassified_Clostridia_vadinBB60_group
OTU2796	7	0	1	k__Bacteria; p__Proteobacteria; c__Gammaproteobacteria; o__Burkholderiales; f__Chitinimonadaceae; g__Chitinimonas; s__Chitinimonas_lacunae
OTU2797	3	5	3	k__Bacteria; p__Planctomycetota; c__Planctomycetes; o__Gemmatales; f__Gemmataceae; g__unclassified_Gemmataceae; s__unclassified_Gemmataceae
[truncated: 4,293 more rows]

## Sheet: Table S5
Table S5. Classfy distribution
Sample	Kindom	Phylum	Class	Order	Family	Genus	Species
IntVVSN1	1	31	73	213	391	675	756
IntVVSN2	1	30	72	202	374	646	724
IntVVSN3	1	29	74	207	383	674	757
MonSN1	1	30	73	214	400	688	780
MonSN2	1	30	73	216	395	679	758
MonSN3	1	28	72	203	379	667	753
MonVV1	1	30	70	197	371	634	719
MonVV2	1	28	69	196	374	648	729
MonVV3	1	30	70	202	373	660	754
Total	1	33	86	256	499	929	1067

## Sheet: Table S6
Table S6. Relative abundance of dominant bacterial phyla
	IntVVSN1	IntVVSN2	IntVVSN3	MonSN1	MonSN2	MonSN3	MonVV1	MonVV2	MonVV3
Proteobacteria	0.391658	0.378428	0.337729	0.369469	0.393857	0.362069	0.395784	0.407413	0.413137
Acidobacteriota	0.214555	0.212113	0.213499	0.206488	0.22404	0.195853	0.216528	0.203237	0.139104
Actinobacteriota	0.0998689	0.0907793	0.109269	0.101551	0.0764651	0.10528	0.0941377	0.0887942	0.109371
Chloroflexi	0.0577516	0.0584407	0.0577865	0.0586164	0.0530413	0.0645653	0.0590941	0.0496893	0.0412904
Bacteroidota	0.0389155	0.0431465	0.0560657	0.0518621	0.0404996	0.0385406	0.0347176	0.0474315	0.0570051
unclassified_Bacteria	0.0390177	0.0582707	0.0563467	0.0485944	0.05222	0.0422388	0.0336128	0.0410014	0.0362185
Myxococcota	0.0400225	0.0448968	0.0366982	0.0423959	0.0415947	0.0493785	0.0435554	0.0351131	0.049472
Gemmatimonadota	0.0453191	0.0389831	0.0384014	0.035911	0.0412867	0.0528199	0.0420704	0.0411459	0.0355866
Methylomirabilota	0.0235366	0.0256942	0.0256536	0.0226381	0.0239199	0.0283533	0.0284514	0.0268044	0.0123056
Patescibacteria	0.010508	0.00819087	0.0134677	0.0135424	0.0106767	0.00845804	0.00742525	0.0133119	0.0178931
Others	0.0388474	0.0410563	0.0550824	0.0489313	0.0423988	0.0524432	0.0446239	0.0460588	0.0886173

## Sheet: Table S7
Table S7. KEGG pathway comparison between IntVVSN and MonSN
Class1	Class2	IntVVSN: mean rel.freq.(%)	IntVVSN: std.dev.(%)	MonSN: mean rel.freq.(%)	MonSN: std.dev.(%)	p-values	p-values (corrected)	Difference between means	95.0% lower CI	95.0% upper CI	Note
Metabolism	Carbohydrate metabolism	8.72481	0.0310842020355	8.70657	0.0321789634596	0.5952014941300314	1.140802863749227	0.0182382241839	-0.0696398	0.10611621090979556	-
Metabolism	Lipid metabolism	2.35472	0.00260461754565	2.3537	0.0135670903038	0.9258349540243742	1.0647101971280304	0.00101928108371	-0.0383671	0.04040565183980449	-
Metabolism	Metabolism of cofactors and vitamins	4.14215	0.0100652987976	4.13169	0.0113128415021	0.3843787603391242	1.7681422975599712	0.010466	-0.0194214	0.04035342750851706	-
Metabolism	Energy metabolism	4.49302	0.0140957668483	4.4787	0.0138956381886	0.36433266469075876	2.094912821971863	0.0143118989718	-0.0245505	0.05317432532653029	-
Metabolism	Amino acid metabolism	7.61022	0.0293321963456	7.61568	0.0122563637437	0.8255102686349645	1.0263100637083342	-0.00545907	-0.082123	0.07120487915365215	-
Metabolism	Nucleotide metabolism	3.09705	0.0133575108136	3.09512	0.00726242821407	0.868596800447206	1.0514592847518809	0.00193107361912	-0.0317418	0.03560392764436938	-
Metabolism	Biosynthesis of other secondary metabolites	0.916665	0.00952378388604	0.91275	0.00414863716251	0.6343167061506017	1.1222526339587569	0.00391500127556	-0.0208105	0.02864047832819664	-
Metabolism	Metabolism of terpenoids and polyketides	1.26657	0.00455684764983	1.26336	0.00880053	0.6781559695769666	1.0062959548561439	0.00320872585392	-0.0190906	0.025508015627526224	-
Metabolism	Xenobiotics biodegradation and metabolism	1.6991	0.0219375	1.70636	0.015103	0.721939238722556	1.0377876556636743	-0.00725746	-0.06228	0.047765070789493984	-
Metabolism	Metabolism of other amino acids	1.60032	0.0062539707614	1.60468	0.0060202078535	0.5163959897405999	1.5836143685378397	-0.00436431	-0.0214164	0.012687822060482074	-
Metabolism	Glycan biosynthesis and metabolism	1.15707	0.0073489551134	1.15231	0.00891536290665	0.5919240500181608	1.1838481000363217	0.00476740514918	-0.0182451	0.027779946668377097	-
Genetic Information Processing	Translation	3.05058	0.00681427966857	3.05083	0.0134169769238	0.9829100912873308	1.0047525377603825	-0.000247624	-0.0343224	0.033827195606279926	-
Metabolism	Global and overview maps	42.3076	0.0155666594568	42.2839	0.0138268624813	0.18290823027850878	2.804592864270468	0.0237555275715	-0.017346	0.06485701098278686	-
Human Diseases	Drug resistance: Antimicrobial	0.796671	0.00393616218475	0.799824	0.000982959360652	0.3753533375400901	1.918472614093794	-0.00315324	-0.0142772	0.007970742932465032	-
Human Diseases	Drug resistance: Antineoplastic	0.11672	0.00493822893897	0.118968	0.00369369654741	0.6354650868212744	1.0826442219918009	-0.00224763	-0.0147453	0.010250002381708076	-
Environmental Information Processing	Membrane transport	3.21191	0.00461875605166	3.22729	0.0126662095186	0.2218911438141045	2.0413985230897613	-0.0153777	-0.0492379	0.018482547387645317	-
Environmental Information Processing	Signal transduction	2.61592	0.00718346147224	2.61507	0.0112518827699	0.9328091857027212	1.0465664034713458	0.000856281031359	-0.0272883	0.02900086268446457	-
Cellular Processes	Cellular community - prokaryotes	1.49635	0.00588905954987	1.51393	0.0124203255776	0.17273025078330145	7.945591536031867	-0.0175855	-0.0494193	0.014248240367818585	-
Cellular Processes	Cell motility	0.845807	0.00926191816857	0.866804	0.0150004758637	0.18154837486852665	4.175612621976113	-0.0209972	-0.0585273	0.016532881893753498	-
Genetic Information Processing	Folding, sorting and degradation	1.47153	0.0013991153895	1.46916	0.00510580541774	0.5837978828112158	1.3427351304657964	0.00237077814155	-0.0118877	0.016629249260665797	-
Genetic Information Processing	Transcription	0.131501	0.000699139903634	0.131152	0.000671312351332	0.6367252089866122	1.046048557620863	0.000349773210697	-0.00155435	0.0022538954067484844	-
Genetic Information Processing	Replication and repair	2.4688	0.0121991786021	2.46206	0.00988774234283	0.5777649755620171	1.4765104931029327	0.00674324811713	-0.024614	0.03810046943248517	-
Organismal Systems	Endocrine system	0.595419	0.00368395764883	0.595168	0.00516939704655	0.9582062027814677	1.0250577983243607	0.000251912632243	-0.0127517	0.013255544720631986	-
Environmental Information Processing	Signaling molecules and interaction	0.0355246262892	0.0001161159571	0.0355131315846	0.000169423559377	0.941186060884905	1.0308228285882293	1.14947045807e-05	-0.000413317	0.0004363066670415742	-
Cellular Processes	Cell growth and death	0.672041	0.00736192701769	0.676015	0.0051226832078	0.5687542748125676	1.6351685400861318	-0.00397377	-0.0224531	0.014505537619360182	-
Cellular Processes	Transport and catabolism	0.262022	0.00283027129967	0.260766	0.00272812530924	0.6748444987066247	1.0347615646834911	0.00125590922535	-0.0064658	0.008977614040934652	-
Organismal Systems	Aging	0.443692	0.00544894784233	0.445361	0.0045886248002	0.7574015037164223	1.0557717930592554	-0.00166956	-0.0158162	0.012477089839287792	-
Organismal Systems	Circulatory system	0.0414392095034	0.00225401566159	0.0419851185039	0.000979878479432	0.7758851924972637	1.0197348244249753	-0.000545909	-0.00639963	0.005307810584441751	-
Organismal Systems	Development	4.52558058553e-06	2.26852089823e-06	2.3618863946e-06	3.21866530895e-07	0.30906081705117927	2.030971083479178	2.16369419093e-06	-4.55508e-06	8.88246981508475e-06	-
Cellular Processes	Cellular community - eukaryotes	0	0	0	0	1	1	0	0	0	degenerate case: variance of both groups is zero
Organismal Systems	Immune system	0.0294103229673	0.000843951170174	0.0299191531084	0.000839026559518	0.5780195942050386	1.3994158596543038	-0.00050883	-0.00284522	0.0018275590581051755	-
Organismal Systems	Environmental adaptation	0.135445	0.000818506469838	0.136554	0.000519668180862	0.19370050156556973	2.227555768004052	-0.00110912	-0.00315643	0.0009381947113806135	-
Organismal Systems	Nervous system	0.170325	0.00199474747784	0.169211	0.00178489898042	0.5881422139814609	1.288311516340343	0.0011140149945	-0.00416655	0.006394581380926039	-
Organismal Systems	Sensory system	9.63319692296e-05	7.73638576568e-05	4.46087599963e-05	9.70609364719e-06	0.4445992232346261	1.7042970223994	5.17232092333e-05	-0.000178693	0.0002821398785527599	-
Human Diseases	Endocrine and metabolic diseases	0.228737	0.0011733544364	0.229026	0.000753149936199	0.7863144805335593	1.004735169570659	-0.000289088	-0.00322414	0.002645965852267691	-
Organismal Systems	Excretory system	0.0289494148044	0.000987902019854	0.0279062811209	0.000588750406626	0.28313966673910507	2.1707374449998054	0.00104313368346	-0.00143129	0.00351755784342152	-
Organismal Systems	Digestive system	0.0337032328473	0.00159167350303	0.0326162796229	0.00126498007396	0.49369776336187865	1.7469305472804935	0.00108695322431	-0.0029861	0.0051600079202432075	-
Human Diseases	Neurodegenerative diseases	0.374975	0.0122045	0.380037	0.00574310350889	0.63423249839063	1.1669877970387592	-0.00506194	-0.0363766	0.026252686681007095	-
Human Diseases	Substance dependence	0.0496404496337	0.000849108405433	0.0495866382901	0.00175667459049	0.9714276103564004	1.0155834108271458	5.38113436002e-05	-0.00443646	0.00454408710359177	-
Human Diseases	Infectious diseases: Bacterial	0.374915	0.000768462293386	0.376175	0.00220842644284	0.5117920347872706	1.681602400015318	-0.00126052	-0.00720985	0.004688810203038296	-
Human Diseases	Infectious diseases: Parasitic	0.0856550217375	0.00229926759499	0.0853019254245	0.0029688413982	0.9010111291952188	1.062731075461027	0.000353096313054	-0.0072046	0.007910795024850117	-
Human Diseases	Infectious diseases: Viral	0.0841270450555	0.00288116041591	0.0856799156611	0.00202598365422	0.5703654741070567	1.5433418711132123	-0.00155287	-0.00879126	0.005685523488524642	-
Human Diseases	Cancers: Overview	0.518234	0.00421874255773	0.519919	0.0059968536092	0.7631962590577951	1.032559644607605	-0.0016852	-0.0167518	0.013381396942661859	-
Human Diseases	Cancers: Specific types	0.202231	0.0060006972574	0.20534	0.00441293461405	0.5893984093376073	1.2323784922513608	-0.00310888	-0.0182591	0.012041342463962311	-
Human Diseases	Immune diseases	0.0249732	0.00124282048451	0.0240690142549	0.000563034614176	0.4225173089588279	1.7668905647369166	0.000904223440085	-0.00230272	0.004111162411024563	-
Human Diseases	Cardiovascular diseases	0.0333201	0.00144233159081	0.0339262843291	0.000936044920468	0.6483033606301605	1.02834326168922	-0.000606212	-0.00421464	0.0030022157092246347	-

## Sheet: Table S8
Table S8. KEGG pathway comparison between IntVVSN and MonVV
Class1	Class2	IntVVSN: mean rel.freq.(%)	IntVVSN: std.dev.(%)	MonVV: mean rel.freq.(%)	MonVV: std.dev.(%)	p-values	p-values (corrected)	Difference between means	95.0% lower CI	95.0% upper CI	Note
Metabolism	Carbohydrate metabolism	8.72481	0.0310842020355	8.63873	0.0209906416145	0.03805743662038763	1.750642084537831	0.0860791250379	0.008205673488670764	0.1639525765870672	-
Metabolism	Lipid metabolism	2.35472	0.00260461754565	2.35936	0.0324184984745	0.8584795076397161	0.9402394607482605	-0.00464239	-0.102393	0.0931078660559917	-
Metabolism	Metabolism of cofactors and vitamins	4.14215	0.0100652987976	4.13753	0.0118341610319	0.6958935465863862	0.8891973095270491	0.00462526766576	-0.0261874	0.0354379646132401	-
Metabolism	Energy metabolism	4.49302	0.0140957668483	4.50111	0.0101498984217	0.5492910832099966	0.7431585243429366	-0.00809401	-0.043591	0.027402953397677968	-
Metabolism	Amino acid metabolism	7.61022	0.0293321963456	7.62256	0.0470444543822	0.7716419874124791	0.9593386870533525	-0.0123336	-0.130017	0.10534995138316129	-
Metabolism	Nucleotide metabolism	3.09705	0.0133575108136	3.05809	0.0287111004077	0.185821668068326	0.7770724301039088	0.0389596255069	-0.0348308	0.11275006099592051	-
Metabolism	Biosynthesis of other secondary metabolites	0.916665	0.00952378388604	0.904817	0.00705387294202	0.2360284412062572	0.7755220211062737	0.0118482411741	-0.0122202	0.03591665582017472	-
Metabolism	Metabolism of terpenoids and polyketides	1.26657	0.00455684764983	1.26313	0.00688387	0.5916019889026445	0.7775340425577614	0.00344249205542	-0.0137885	0.020673516693578104	-
Metabolism	Xenobiotics biodegradation and metabolism	1.6991	0.0219375	1.76244	0.0898126326823	0.4253934897271471	0.7247444639795839	-0.0633343	-0.317828	0.19115908273520366	-
Metabolism	Metabolism of other amino acids	1.60032	0.0062539707614	1.60379	0.0241654503024	0.8601078212142746	0.9201153436245729	-0.0034771	-0.0714691	0.06451490151021537	-
Metabolism	Glycan biosynthesis and metabolism	1.15707	0.0073489551134	1.13284	0.0382827	0.4665706051486702	0.715408261227961	0.0242297935023	-0.0869088	0.13536841207993394	-
Genetic Information Processing	Translation	3.05058	0.00681427966857	2.9829	0.0969908193515	0.42778840079258673	0.7027952298735354	0.0676870484375	-0.225375	0.36074880827514894	-
Metabolism	Global and overview maps	42.3076	0.0155666594568	42.1382	0.19837	0.35051848928895546	0.7010369785779109	0.169384	-0.428995	0.7677637219968674	-
Human Diseases	Drug resistance: Antimicrobial	0.796671	0.00393616218475	0.797427	0.00310229799721	0.8420882777850585	0.9447819701978705	-0.00075578	-0.0108106	0.009299035619448354	-
Human Diseases	Drug resistance: Antineoplastic	0.11672	0.00493822893897	0.125113	0.00694173547156	0.24315174654689262	0.7456653560771375	-0.00839277	-0.0258516	0.009066071566449336	-
Environmental Information Processing	Membrane transport	3.21191	0.00461875605166	3.35994	0.176956	0.35835584941152826	0.6868487113720958	-0.14803	-0.685888	0.3898289017933868	-
Environmental Information Processing	Signal transduction	2.61592	0.00718346147224	2.64399	0.0130770265471	0.07355754986725997	1.1278824312979863	-0.0280658	-0.0610005	0.004868844147416394	-
Cellular Processes	Cellular community - prokaryotes	1.49635	0.00588905954987	1.54656	0.0370759239455	0.19296678062930553	0.7397059924123379	-0.0502114	-0.15933	0.05890709095438607	-
Cellular Processes	Cell motility	0.845807	0.00926191816857	0.877716	0.0306024397985	0.2754046995201025	0.7452127163485126	-0.031909	-0.11617	0.05235221984151102	-
Genetic Information Processing	Folding, sorting and degradation	1.47153	0.0013991153895	1.45393	0.0256849000042	0.43475019062849807	0.6896037506521003	0.0176022094711	-0.0602175	0.09542192413788544	-
Genetic Information Processing	Transcription	0.131501	0.000699139903634	0.129652	0.00184684978928	0.29111254907513784	0.7439542920809079	0.00184943124456	-0.00305712	0.006755982415971298	-
Genetic Information Processing	Replication and repair	2.4688	0.0121991786021	2.43019	0.0352349696935	0.2574199867752691	0.7400824619788987	0.0386175515429	-0.0563804	0.1336155192703735	-
Organismal Systems	Endocrine system	0.595419	0.00368395764883	0.595489	0.0121420716432	0.9944591467342673	1.0165582388839178	-6.90694e-05	-0.0334889	0.03335073695739676	-
Environmental Information Processing	Signaling molecules and interaction	0.0355246262892	0.0001161159571	0.0347082	0.00113952640751	0.4177381708148382	0.7390752252877907	0.000816406591154	-0.00260142	0.004234235166094404	-
Cellular Processes	Cell growth and death	0.672041	0.00736192701769	0.69095	0.00847600929152	0.07709438803815037	0.7092683699509834	-0.0189091	-0.0411215	0.003303165557049675	-
Cellular Processes	Transport and catabolism	0.262022	0.00283027129967	0.260326	0.00857010655444	0.8113066700101601	0.9569258159094196	0.00169611192699	-0.021586	0.02497826756827324	-
Organismal Systems	Aging	0.443692	0.00544894784233	0.447035	0.0178997825605	0.820808290400362	0.9439295339604163	-0.003343	-0.0525859	0.045899867013780904	-
Organismal Systems	Circulatory system	0.0414392095034	0.00225401566159	0.0440964769256	0.000794111645719	0.2319016001997353	0.820574893014448	-0.00265727	-0.00871713	0.0034025912839655476	-
Organismal Systems	Development	4.52558058553e-06	2.26852089823e-06	8.3136694009e-06	3.77793901083e-06	0.30438170346401483	0.6667408742545087	-3.78809e-06	-1.32479e-05	5.671701643221619e-06	-
Cellular Processes	Cellular community - eukaryotes	0	0	0	0	1	1	0	0	0	degenerate case: variance of both groups is zero
Organismal Systems	Immune system	0.0294103229673	0.000843951170174	0.0315004613329	0.00229198071984	0.32696231108962276	0.6836484686419385	-0.00209014	-0.00820736	0.004027078948603598	-
Organismal Systems	Environmental adaptation	0.135445	0.000818506469838	0.13754	0.000335418372138	0.05283067949460718	1.2151056283759651	-0.00209439	-0.00424051	5.1725616633439985e-05	-
Organismal Systems	Nervous system	0.170325	0.00199474747784	0.175812	0.00908572878483	0.485218407022086	0.6975014600942486	-0.00548677	-0.0315366	0.020563019858042337	-
Organismal Systems	Sensory system	9.63319692296e-05	7.73638576568e-05	9.51704067849e-05	4.69546953527e-05	0.9865612172730693	1.0314049089672996	1.16156244478e-06	-0.000192482	0.00019480481414920858	-
Human Diseases	Endocrine and metabolic diseases	0.228737	0.0011733544364	0.233349	0.00282603231556	0.13394179280505328	0.6161322469032451	-0.00461202	-0.012006	0.002781910174894758	-
Organismal Systems	Excretory system	0.0289494148044	0.000987902019854	0.0279202168357	0.000676701110421	0.29900119644608303	0.6877027518259909	0.00102919796868	-0.00144778	0.0035061732469065165	-
Organismal Systems	Digestive system	0.0337032328473	0.00159167350303	0.0320036055811	0.00209546725212	0.41614131385617803	0.7657000174953675	0.00169962726613	-0.00361648	0.007015736114583256	-
Human Diseases	Neurodegenerative diseases	0.374975	0.0122045	0.398439	0.00706886856654	0.09445055993965401	0.7241209595373475	-0.023464	-0.0540785	0.007150413636424765	-
Human Diseases	Substance dependence	0.0496404496337	0.000849108405433	0.0486818	0.000721837403188	0.29225752466366184	0.7075708491857076	0.000958682554686	-0.00125183	0.0031691925026409076	-
Human Diseases	Infectious diseases: Bacterial	0.374915	0.000768462293386	0.386846	0.00497663718666	0.07380203988426472	0.8487234586690442	-0.0119314	-0.026603	0.0027402912434438247	-
Human Diseases	Infectious diseases: Parasitic	0.0856550217375	0.00229926759499	0.0871535521029	0.00168084104464	0.5017130568220495	0.6993575943580084	-0.00149853	-0.00729911	0.004302054221423968	-
Human Diseases	Infectious diseases: Viral	0.0841270450555	0.00288116041591	0.0949793895911	0.00629355164161	0.1195807554487656	0.6111905278492464	-0.0108523	-0.0270663	0.005361619244330753	-
Human Diseases	Cancers: Overview	0.518234	0.00421874255773	0.527602	0.0153931387042	0.48379597446985234	0.7178908008262325	-0.0093686	-0.0523546	0.03361738500693762	-
Human Diseases	Cancers: Specific types	0.202231	0.0060006972574	0.214489	0.00529585804435	0.09729638859432693	0.639376267905577	-0.012258	-0.0280668	0.0035508817326481276	-
Human Diseases	Immune diseases	0.0249732	0.00124282048451	0.0240326607176	0.00426924239301	0.7893797830739118	0.9555650005631563	0.000940576977401	-0.0108815	0.012762649237308145	-
Human Diseases	Cardiovascular diseases	0.0333201	0.00144233159081	0.0369025382549	0.00183101257462	0.09916602648402688	0.5702046522831545	-0.00358247	-0.00825921	0.0010942780158969855	-

## Sheet: Table S9
Phylum	Class	Order	Family	Genus	Species	IntVVSN1	IntVVSN2	IntVVSN3	MonSN1	MonSN2	MonSN3	MonVV1	MonVV2	MonVV3
Acidobacteriota	Acidobacteriae	AKIW659	uncultured_soil_bacterium	uncultured_soil_bacterium	uncultured_soil_bacterium	0	1.69935084798e-05	0	0	3.42202070323e-05	0	0	0	0
Acidobacteriota	Acidobacteriae	Acidobacteriales	Acidobacteriaceae__Subgroup_1	unclassified_Acidobacteriaceae__Subgroup_1	unclassified_Acidobacteriaceae__Subgroup_1	1.70308428564e-05	0	1.75589541887e-05	3.36876147484e-05	5.13303105484e-05	0.00010272917166	7.24414582466e-05	5.41868362113e-05	0
Acidobacteriota	Acidobacteriae	Acidobacteriales	Koribacteraceae	Candidatus_Koribacter	unclassified_Candidatus_Koribacter	0.000102185057138	0.000101961050879	5.26768625661e-05	6.73752294969e-05	6.84404140645e-05	5.13645858302e-05	0.00010866218737	7.22491149483e-05	4.98877525567e-05
Acidobacteriota	Acidobacteriae	Acidobacteriales	Koribacteraceae	Candidatus_Koribacter	uncultured_Acidobacteria_bacterium	1.70308428564e-05	5.09805254393e-05	7.02358167548e-05	5.05314221227e-05	1.71101035161e-05	5.13645858302e-05	0	9.03113936854e-05	1.66292508522e-05
Acidobacteriota	Acidobacteriae	Acidobacteriales	unclassified_Acidobacteriales	unclassified_Acidobacteriales	unclassified_Acidobacteriales	0.000459832757123	0.000424837711994	0.000649681304981	0.000488470413852	0.000615963726581	0.00116426394549	0.000796856040712	0.00055993064085	0.000116404755966
Acidobacteriota	Acidobacteriae	Acidobacteriales	unclassified_Acidobacteriales	uncultured_Acidobacteriaceae_bacterium	unclassified_Acidobacteriales	0	3.39870169595e-05	3.51179083774e-05	1.68438073742e-05	0	0.000119850700271	9.05518228082e-05	1.80622787371e-05	1.66292508522e-05
Acidobacteriota	Acidobacteriae	Bryobacterales	Bryobacteraceae	Bryobacter	Acidobacteria_bacterium_LX128	0	6.7974033919e-05	0	0	0	3.42430572201e-05	0	1.80622787371e-05	0
Acidobacteriota	Acidobacteriae	Bryobacterales	Bryobacteraceae	Bryobacter	unclassified_Bryobacter	0.00771497181396	0.00905754001971	0.00963986584959	0.00852296653135	0.00778509709984	0.0071396774304	0.00717170436641	0.00646629578788	0.00568720379147
Acidobacteriota	Acidobacteriae	Bryobacterales	Bryobacteraceae	Bryobacter	uncultured_prokaryote	3.40616857128e-05	0	1.75589541887e-05	0	5.13303105484e-05	0	0	0	1.66292508522e-05
Acidobacteriota	Acidobacteriae	Elev_16S_1166	Acidobacterium_sp._WY65	unclassified_Acidobacterium_sp._WY65	unclassified_Acidobacterium_sp._WY65	0.00023843179999	0.000254902627196	0.000158030587698	0.000101062844245	0.000119770724613	0.000239701400541	5.43310936849e-05	7.22491149483e-05	4.98877525567e-05
Acidobacteriota	Acidobacteriae	Elev_16S_1166	unclassified_Elev_16S_1166	unclassified_Elev_16S_1166	unclassified_Elev_16S_1166	5.10925285692e-05	6.7974033919e-05	5.26768625661e-05	3.36876147484e-05	5.13303105484e-05	0.000154093757491	1.81103645616e-05	0.000180622787371	4.98877525567e-05
Acidobacteriota	Acidobacteriae	PAUC26f	unclassified_PAUC26f	unclassified_PAUC26f	unclassified_PAUC26f	0	3.39870169595e-05	3.51179083774e-05	1.68438073742e-05	0	0	0	3.61245574742e-05	1.66292508522e-05
Acidobacteriota	Acidobacteriae	PAUC26f	uncultured_Acidobacteria_bacterium	uncultured_Acidobacteria_bacterium	uncultured_Acidobacteria_bacterium	0	0	1.75589541887e-05	0	0	3.42430572201e-05	1.81103645616e-05	1.80622787371e-05	0.000116404755966
Acidobacteriota	Acidobacteriae	PAUC26f	uncultured_Acidobacterium_sp.	uncultured_Acidobacterium_sp.	uncultured_Acidobacterium_sp.	0	0	0	0	0	0	0	3.61245574742e-05	0
Acidobacteriota	Acidobacteriae	Paludibaculum	unclassified_Paludibaculum	unclassified_Paludibaculum	unclassified_Paludibaculum	5.10925285692e-05	0.000203922101757	7.02358167548e-05	0.00011790665162	0.000171101035161	0.000136972228881	0.000253545103863	0.000198685066108	0
Acidobacteriota	Acidobacteriae	Solibacterales	Solibacteraceae	Candidatus_Solibacter	unclassified_Candidatus_Solibacter	0.00229916378562	0.00256601978044	0.00275675580762	0.00279607202412	0.00301137821884	0.00282505222066	0.00237245775757	0.00281771548299	0.00216180261079
Acidobacteriota	Acidobacteriae	Solibacterales	Solibacteraceae	Candidatus_Solibacter	uncultured_Acidobacteriales_bacterium	0.000187339271421	0.000220915610237	0.000158030587698	0.000252657110613	0.000290871759774	6.84861144403e-05	0.000325986562109	0.000234809623582	0.00014966325767
Acidobacteriota	Acidobacteriae	Solibacterales	Solibacteraceae	Candidatus_Solibacter	uncultured_Candidatus_Solibacter_sp.	5.10925285692e-05	0.000118954559358	3.51179083774e-05	5.05314221227e-05	0.000102660621097	3.42430572201e-05	5.43310936849e-05	1.80622787371e-05	1.66292508522e-05
Acidobacteriota	Acidobacteriae	Solibacterales	Solibacteraceae	Candidatus_Solibacter	uncultured_Solibacter_sp.	0.000102185057138	0.000169935084798	0.000105353725132	6.73752294969e-05	5.13303105484e-05	8.56076430504e-05	9.05518228082e-05	0	9.97755051135e-05
Acidobacteriota	Acidobacteriae	Subgroup_15	unclassified_Subgroup_15	unclassified_Subgroup_15	unclassified_Subgroup_15	1.70308428564e-05	1.69935084798e-05	5.26768625661e-05	0.000101062844245	0.000153990931645	0.000154093757491	1.81103645616e-05	7.22491149483e-05	0
Acidobacteriota	Acidobacteriae	Subgroup_15	uncultured_proteobacterium	uncultured_proteobacterium	uncultured_proteobacterium	6.81233714257e-05	1.69935084798e-05	8.77947709434e-05	5.05314221227e-05	3.42202070323e-05	0.00010272917166	1.81103645616e-05	5.41868362113e-05	4.98877525567e-05
Acidobacteriota	Acidobacteriae	Subgroup_2	unclassified_Subgroup_2	unclassified_Subgroup_2	unclassified_Subgroup_2	3.40616857128e-05	3.39870169595e-05	3.51179083774e-05	0	0	6.84861144403e-05	3.62207291233e-05	0	0
Acidobacteriota	Acidobacteriae	Subgroup_2	uncultured_Acidobacteria_bacterium	uncultured_Acidobacteria_bacterium	uncultured_Acidobacteria_bacterium	1.70308428564e-05	5.09805254393e-05	3.51179083774e-05	8.42190368711e-05	0	5.13645858302e-05	9.05518228082e-05	3.61245574742e-05	3.32585017045e-05
Acidobacteriota	Acidobacteriae	Subgroup_2	uncultured_Holophaga_sp.	uncultured_Holophaga_sp.	uncultured_Holophaga_sp.	0	0	0	3.36876147484e-05	3.42202070323e-05	3.42430572201e-05	0	0	1.66292508522e-05
Acidobacteriota	Acidobacteriae	Subgroup_2	uncultured_soil_bacterium	uncultured_soil_bacterium	uncultured_soil_bacterium	5.10925285692e-05	0	0	0	0	0	0	1.80622787371e-05	0
Acidobacteriota	Acidobacteriae	unclassified_Acidobacteriae	unclassified_Acidobacteriae	unclassified_Acidobacteriae	unclassified_Acidobacteriae	0.000408740228554	0.000475818237433	0.00110621411389	0.000488470413852	0.000530413	0.000667739615793	0.000688193853342	0.000577992919587	0.000365843518749
Acidobacteriota	Blastocatellia	11_24	unclassified_11_24	unclassified_11_24	unclassified_11_24	0.00136246742851	0.00158039628862	0.00235289986128	0.00133066078256	0.00155701941997	0.00136972228881	0.00152127062318	0.00158948052886	0.00066517003409
Acidobacteriota	Blastocatellia	11_24	uncultured_Acidobacteria_bacterium	uncultured_Acidobacteria_bacterium	uncultured_Acidobacteria_bacterium	0.000493894442836	0.000798694898549	0.000895506663623	0.000875877983459	0.000855505175806	0.000993048659384	0.00123150479019	0.000288996459793	0.000415731271306
Acidobacteriota	Blastocatellia	11_24	uncultured_Acidobacteriales_bacterium	uncultured_Acidobacteriales_bacterium	uncultured_Acidobacteriales_bacterium	0.000562017814262	0.000509805254393	0.000597004442415	0.000892721790834	0.000923945589871	0.000684861144403	0.00021732437474	0.000252871902319	0.00141348632244
Acidobacteriota	Blastocatellia	11_24	uncultured_Acidobacterium_sp.	uncultured_Acidobacterium_sp.	uncultured_Acidobacterium_sp.	0.000187339271421	0.000135948067838	8.77947709434e-05	0.000101062844245	0.00022243134571	0.000171215286101	0.000144882916493	0.000252871902319	3.32585017045e-05
Acidobacteriota	Blastocatellia	11_24	uncultured_soil_bacterium	uncultured_soil_bacterium	uncultured_soil_bacterium	0.000323586014272	0.000271896135676	8.77947709434e-05	0.000185281881116	0.000376422277355	0.000205458343321	0.000235434739301	0.000234809623582	0.000199551010227
Acidobacteriota	Blastocatellia	Blastocatellales	Blastocatellaceae	Aridibacter	unclassified_Aridibacter	0.000340616857128	0.000220915610237	0.00040385594634	0.00032003234011	0.000359312173839	0.000684861144403	0.000380317655794	0.000198685066108	0.000365843518749
Acidobacteriota	Blastocatellia	Blastocatellales	Blastocatellaceae	Blastocatella	unclassified_Blastocatella	0.000170308428564	0.000254902627196	0.000614563396604	0.000522158028601	0.000496193001968	0.000308187514981	0.00021732437474	0.00012643595116	0.000182921759375
Acidobacteriota	Blastocatellia	Blastocatellales	Blastocatellaceae	Blastocatella	uncultured_Acidobacteria_bacterium	1.70308428564e-05	1.69935084798e-05	0	1.68438073742e-05	6.84404140645e-05	0	1.81103645616e-05	0	1.66292508522e-05
Acidobacteriota	Blastocatellia	Blastocatellales	Blastocatellaceae	JGI_0001001_H03	unclassified_JGI_0001001_H03	0.000817480457108	0.000509805254393	0.000719917121736	0.000993784635079	0.000821284968774	0.000787590316063	0.00077874567615	0.000541868362113	0.000565394528976
Acidobacteriota	Blastocatellia	Blastocatellales	Blastocatellaceae	Stenotrophobacter	unclassified_Stenotrophobacter	0.000919665514246	0.000849675423988	0.000632122350793	0.00107800367195	0.00083839507229	0.000838954901894	0.000869297498959	0.000523806083375	0.000465619023863
Acidobacteriota	Blastocatellia	Blastocatellales	Blastocatellaceae	Stenotrophobacter	uncultured_soil_bacterium	0.000170308428564	0.000271896135676	0.000245825358642	8.42190368711e-05	0.000153990931645	0.000291065986371	0.000289765832986	0.000198685066108	0.00014966325767
Acidobacteriota	Blastocatellia	Blastocatellales	Blastocatellaceae	unclassified_Blastocatellaceae	unclassified_Blastocatellaceae	0.0035935078427	0.00450327974714	0.00431950273042	0.00458151560579	0.00379844298058	0.00342430572201	0.00396617	0.00408207499458	0.0021950611125
Acidobacteriota	Blastocatellia	DS_100	unclassified_DS_100	unclassified_DS_100	unclassified_DS_100	0.000391709385697	0.000492811745913	0.000158030587698	0.000522158028601	0.000359312173839	0.000291065986371	0.000307876197548	0.000252871902319	3.32585017045e-05
Acidobacteriota	Blastocatellia	DS_100	uncultured_Acidobacteria_bacterium	uncultured_Acidobacteria_bacterium	uncultured_Acidobacteria_bacterium	0.00166902259993	0.00169935084798	0.0017032185563	0.00129697316781	0.00234408418171	0.00142108687464	0.00153938098774	0.000740553428221	0.000582023779829
Acidobacteriota	Blastocatellia	DS_100	uncultured_Acidobacteriales_bacterium	uncultured_Acidobacteriales_bacterium	uncultured_Acidobacteriales_bacterium	0.000408740228554	0.000407844203514	0.000245825358642	0.000303188532736	0.000188211138677	0.000154093757491	9.05518228082e-05	0.000108373672423	0.000116404755966
Acidobacteriota	Blastocatellia	DS_100	uncultured_soil_bacterium	uncultured_soil_bacterium	uncultured_soil_bacterium	0	0	3.51179083774e-05	5.05314221227e-05	1.71101035161e-05	1.71215286101e-05	0	0	0
Acidobacteriota	Blastocatellia	Elev_16S_573	uncultured_Acidobacteria_bacterium	uncultured_Acidobacteria_bacterium	uncultured_Acidobacteria_bacterium	0	0	0	0	0	0	0	0	3.32585017045e-05
Acidobacteriota	Blastocatellia	Elev_16S_573	uncultured_proteobacterium	uncultured_proteobacterium	uncultured_proteobacterium	3.40616857128e-05	1.69935084798e-05	0	0	0	0	0	0	0
Acidobacteriota	Blastocatellia	Pyrinomonadales	Pyrinomonadaceae	RB41	unclassified_RB41	0.00856651395678	0.010485	0.00992080911661	0.00923040644107	0.00807596885961	0.00950244837859	0.0105040114458	0.00894082797486	0.00427371746903
Acidobacteriota	Blastocatellia	Pyrinomonadales	Pyrinomonadaceae	RB41	uncultured_Paenibacillus_sp.	0.00047686359998	0.000662746830711	0.000526768625661	0.000454782799104	0.000581743519548	0.000376673629422	0.000706304217904	0.000523806083375	0.000315955766193
Acidobacteriota	Blastocatellia	Pyrinomonadales	Pyrinomonadaceae	RB41	uncultured_proteobacterium	8.51542142821e-05	0	1.75589541887e-05	0	0.000102660621097	0.000136972228881	3.62207291233e-05	5.41868362113e-05	4.98877525567e-05
Acidobacteriota	Blastocatellia	unclassified_Blastocatellia	unclassified_Blastocatellia	unclassified_Blastocatellia	unclassified_Blastocatellia	0	0	0	0	0	0	3.62207291233e-05	0	0
Acidobacteriota	Holophagae	Subgroup_7	unclassified_Subgroup_7	unclassified_Subgroup_7	unclassified_Subgroup_7	0.00926477851389	0.00796995547701	0.0120981	0.00902828075258	0.0075284455471	0.0104441324521	0.0112103156637	0.0102774366014	0.00397439095369
Acidobacteriota	Holophagae	Subgroup_7	uncultured_Acidobacteria_bacterium	uncultured_Acidobacteria_bacterium	uncultured_Acidobacteria_bacterium	0.00269087317131	0.00256601978044	0.00280943267019	0.00282975963887	0.00191633159381	0.00208882649043	0.00295198942355	0.00234809623582	0.00182921759375
Acidobacteriota	Holophagae	Subgroup_7	uncultured_Acidobacterium_sp.	uncultured_Acidobacterium_sp.	uncultured_Acidobacterium_sp.	0.000306555171415	0.000339870169595	0.000474091763095	0.000151594266368	0.000444862691419	0.000256822929151	0.000344096926671	0.00055993064085	4.98877525567e-05
Acidobacteriota	Holophagae	Subgroup_7	uncultured_Desulfovirga_sp.	uncultured_Desulfovirga_sp.	uncultured_Desulfovirga_sp.	0.00350835362842	0.00304183801788	0.00377517515057	0.00235813303239	0.00355890153135	0.00277368763483	0.00264411	0.00319702333646	0.00154652032926
Acidobacteriota	Holophagae	Subgroup_7	uncultured_Desulfuromonadales_bacterium	uncultured_Desulfuromonadales_bacterium	uncultured_Desulfuromonadales_bacterium	0.000374678542841	0.000305883152636	0.000280943267019	0.000421095184355	0.000290871759774	0.000547888915522	0.000470869478603	0.000288996459793	0.000266068013636
Acidobacteriota	Holophagae	Subgroup_7	uncultured_Thermaerobacter_sp.	uncultured_Thermaerobacter_sp.	uncultured_Thermaerobacter_sp.	0	0.000101961050879	7.02358167548e-05	3.36876147484e-05	5.13303105484e-05	5.13645858302e-05	0	7.22491149483e-05	0
Acidobacteriota	Holophagae	Subgroup_7	uncultured_microorganism	uncultured_microorganism	uncultured_microorganism	0	3.39870169595e-05	0	0	0	0	0	0	0
Acidobacteriota	Thermoanaerobaculia	Thermoanaerobaculales	Thermoanaerobaculaceae	Subgroup_10	Acidobacteria_bacterium_LX3	0	0	7.02358167548e-05	8.42190368711e-05	6.84404140645e-05	0.000119850700271	0	7.22491149483e-05	0
Acidobacteriota	Thermoanaerobaculia	Thermoanaerobaculales	Thermoanaerobaculaceae	Subgroup_10	Acidobacteria_bacterium_WY11	0.000732326242826	0.000577779288312	0.00014047163351	0.000370563762233	0.000479082898452	8.56076430504e-05	0.000162993281055	0.000379307853479	0.000249438762784
Acidobacteriota	Thermoanaerobaculia	Thermoanaerobaculales	Thermoanaerobaculaceae	Subgroup_10	Acidobacteria_bacterium_WY67	0.000153277585708	0.000152941576318	7.02358167548e-05	0.000623220872846	5.13303105484e-05	8.56076430504e-05	0.000162993281055	0.00030705873853	0.0029600066517
Acidobacteriota	Thermoanaerobaculia	Thermoanaerobaculales	Thermoanaerobaculaceae	Subgroup_10	Holophaga_sp._WY42	1.70308428564e-05	5.09805254393e-05	0	0	3.42202070323e-05	3.42430572201e-05	0	0	0
Acidobacteriota	Thermoanaerobaculia	Thermoanaerobaculales	Thermoanaerobaculaceae	Subgroup_10	unclassified_Subgroup_10	0.00592673331403	0.00805492301941	0.0129585081913	0.00993784635079	0.00879459320729	0.00583844125604	0.0073165872829	0.0069178527563	0.00555416978465
Acidobacteriota	Thermoanaerobaculia	Thermoanaerobaculales	Thermoanaerobaculaceae	Subgroup_10	uncultured_Acidobacteriales_bacterium	0	0.000118954559358	0	1.68438073742e-05	1.71101035161e-05	0	5.43310936849e-05	0	0
Acidobacteriota	Thermoanaerobaculia	Thermoanaerobaculales	Thermoanaerobaculaceae	Subgroup_10	uncultured_Alphaproteobacteria_bacterium	0.000681233714257	0.00173333786494	0.000474091763095	0.00343613670434	0.000496193001968	0.000256822929151	0.000452759114041	0.000848927100643	0.000731687037499
Acidobacteriota	Thermoanaerobaculia	Thermoanaerobaculales	Thermoanaerobaculaceae	Subgroup_10	uncultured_Holophaga_sp.	0.000289524328559	8.49675423988e-05	0.000210707450264	0.00011790665162	0.00022243134571	8.56076430504e-05	0.00021732437474	0.000234809623582	0.000182921759375
Acidobacteriota	Thermoanaerobaculia	Thermoanaerobaculales	Thermoanaerobaculaceae	Subgroup_10	uncultured_prokaryote	0.000272493485703	0.000356863678075	0.000122912679321	0.000202125688491	0.000188211138677	0.000136972228881	0.000416538384918	0.000234809623582	4.98877525567e-05
Acidobacteriota	Thermoanaerobaculia	Thermoanaerobaculales	Thermoanaerobaculaceae	Subgroup_10	uncultured_soil_bacterium	0.000391709385697	0.000169935084798	0.000544327579849	0.000202125688491	0.000290871759774	0.000599253501353	0.000307876197548	0.000198685066108	9.97755051135e-05
Acidobacteriota	Vicinamibacteria	Subgroup_17	unclassified_Subgroup_17	unclassified_Subgroup_17	unclassified_Subgroup_17	0.00938399441388	0.0106379363083	0.0101841934294	0.00978625208442	0.0103858328343	0.00772180940314	0.0107213358205	0.00986200419045	0.00715057786647
Acidobacteriota	Vicinamibacteria	Subgroup_17	uncultured_Acidobacteria_bacterium	uncultured_Acidobacteria_bacterium	uncultured_Acidobacteria_bacterium	0.000970758042816	0.000985623491826	0.000825270846868	0.00106115986458	0.00119770724613	0.00101017018799	0.00177481572704	0.00086698937938	0.000698428535794
Acidobacteriota	Vicinamibacteria	Subgroup_17	uncultured_Acidobacteriales_bacterium	uncultured_Acidobacteriales_bacterium	uncultured_Acidobacteriales_bacterium	0.000698264557113	0.000798694898549	0.00114133202226	0.000606377065472	0.000804174865258	0.000667739615793	0.000615752395096	0.000668304313272	0.000399102020454
Acidobacteriota	Vicinamibacteria	Subgroup_17	uncultured_Holophaga_sp.	uncultured_Holophaga_sp.	uncultured_Holophaga_sp.	0.00216291704276	0.00129150664446	0.00161542378536	0.00148225504893	0.00193344169732	0.00126699311715	0.0015574913523	0.000921176215591	0.00081483329176
Acidobacteriota	Vicinamibacteria	Subgroup_17	uncultured_soil_bacterium	uncultured_soil_bacterium	uncultured_soil_bacterium	0	0	7.02358167548e-05	3.36876147484e-05	1.71101035161e-05	1.71215286101e-05	0	5.41868362113e-05	0
Acidobacteriota	Vicinamibacteria	Subgroup_9	uncultured_Acidobacteria_bacterium	uncultured_Acidobacteria_bacterium	uncultured_Acidobacteria_bacterium	0.000749357085682	0.000917649457907	0.000772593984302	0.000875877983459	0.000992386003935	0.000890319487724	0.000959849321767	0.000921176215591	0.000781574790056
Acidobacteriota	Vicinamibacteria	Vicinamibacterales	Vicinamibacteraceae	Luteitalea	unclassified_Luteitalea	0.00408740228554	0.00390850695034	0.00272163789925	0.00250972729876	0.00388399349816	0.00328733349313	0.00327797598566	0.00346795751752	0.0026107923838
Acidobacteriota	Vicinamibacteria	Vicinamibacterales	Vicinamibacteraceae	Luteitalea	uncultured_Acidobacteria_bacterium	0.000153277585708	0.000203922101757	0.000193148496076	0.000353719954859	0.000359312173839	0.000222579871931	0.000271655468425	0.000162560508634	0.000182921759375
Acidobacteriota	Vicinamibacteria	Vicinamibacterales	Vicinamibacteraceae	Luteitalea	uncultured_bacterium_gp6	0.000459832757123	0.000169935084798	0.000105353725132	0.000336876147484	0.000410642484387	0.000308187514981	0.000144882916493	0.00086698937938	0.000399102020454
Acidobacteriota	Vicinamibacteria	Vicinamibacterales	Vicinamibacteraceae	Vicinamibacter	unclassified_Vicinamibacter	0.000851542142821	0.0015124222547	0.000597004442415	0.00158331789318	0.0011634870391	0.00130123617437	0.00119528406107	0.000848927100643	0.00289348964829
Acidobacteriota	Vicinamibacteria	Vicinamibacterales	Vicinamibacteraceae	unclassified_Vicinamibacteraceae	Acidobacteria_bacterium_IGE_011	8.51542142821e-05	1.69935084798e-05	0	0.00011790665162	0.000136880828129	5.13645858302e-05	7.24414582466e-05	5.41868362113e-05	3.32585017045e-05
Acidobacteriota	Vicinamibacteria	Vicinamibacterales	Vicinamibacteraceae	unclassified_Vicinamibacteraceae	unclassified_Vicinamibacteraceae	0.0472435580837	0.0451177650138	0.0443188003722	0.0447203085786	0.0506116862007	0.0392767866315	0.0522665121249	0.0457156274836	0.0368337906377
Acidobacteriota	Vicinamibacteria	Vicinamibacterales	Vicinamibacteraceae	unclassified_Vicinamibacteraceae	uncultured_Acidobacteria_bacterium	0.00745950917111	0.00759609829045	0.0060578391951	0.00675436675706	0.00730601420139	0.00551313221244	0.00521578499375	0.00659273173904	0.00595327180511
Acidobacteriota	Vicinamibacteria	Vicinamibacterales	Vicinamibacteraceae	uncultured_Acidobacteria_bacterium	uncultured_Acidobacteria_bacterium	0.000102185057138	0.000152941576318	0.00026338431283	0.000202125688491	0.000188211138677	0.000239701400541	0.000199214010178	0.000216747344845	9.97755051135e-05
Acidobacteriota	Vicinamibacteria	Vicinamibacterales	Vicinamibacteraceae	uncultured_Acidobacteriales_bacterium	uncultured_Acidobacteriales_bacterium	0.00212885535705	0.00180131189885	0.00208951554845	0.00198756927016	0.00249807511335	0.00210594801904	0.0022637955702	0.00211328661224	0.00109753055625
Acidobacteriota	Vicinamibacteria	Vicinamibacterales	Vicinamibacteraceae	uncultured_bacterium_gp6	uncultured_bacterium_gp6	0.00708483062827	0.00623661761207	0.00700602272129	0.0054237059745	0.0067927110959	0.00487963565387	0.00677327634605	0.00688172819883	0.00367506443835
Acidobacteriota	Vicinamibacteria	Vicinamibacterales	unclassified_Vicinamibacterales	Acidobacteria_bacterium_SCN_69_37	unclassified_Vicinamibacterales	1.70308428564e-05	3.39870169595e-05	0	1.68438073742e-05	0.000136880828129	0	0	5.41868362113e-05	0.000365843518749
Acidobacteriota	Vicinamibacteria	Vicinamibacterales	unclassified_Vicinamibacterales	unclassified_Vicinamibacterales	unclassified_Vicinamibacterales	0.0641040925115	0.0575910002379	0.0539762	0.0537485893311	0.0650012832578	0.0587953	0.0579712769618	0.0566794	0.0318782738838
Acidobacteriota	Vicinamibacteria	Vicinamibacterales	unclassified_Vicinamibacterales	uncultured_Acidobacteria_bacterium	unclassified_Vicinamibacterales	0	6.7974033919e-05	0	5.05314221227e-05	8.55505175806e-05	0	0	0	0
Acidobacteriota	Vicinamibacteria	Vicinamibacterales	unclassified_Vicinamibacterales	uncultured_Acidobacteriaceae_bacterium	unclassified_Vicinamibacterales	0.000289524328559	0.000237909118717	0.000158030587698	0.000218969495865	0.000256651552742	0.000171215286101	0.000325986562109	0.000216747344845	6.6517003409e-05
Acidobacteriota	Vicinamibacteria	Vicinamibacterales	unclassified_Vicinamibacterales	uncultured_Acidobacteriales_bacterium	unclassified_Vicinamibacterales	0.0041044331284	0.00412942256058	0.00366982142544	0.00336876147484	0.0046710582599	0.00393795158032	0.00325986562109	0.00402788815837	0.0018125883429
Acidobacteriota	Vicinamibacteria	Vicinamibacterales	unclassified_Vicinamibacterales	uncultured_Acidobacterium_sp.	unclassified_Vicinamibacterales	0.00321882929986	0.00334772117051	0.00289722744113	0.00394145092557	0.00374711267003	0.00371537170839	0.00318742416285	0.00326927245141	0.00162966658352
Acidobacteriota	Vicinamibacteria	Vicinamibacterales	unclassified_Vicinamibacterales	uncultured_Holophaga_sp.	unclassified_Vicinamibacterales	3.40616857128e-05	0.000152941576318	0.000105353725132	8.42190368711e-05	0.000102660621097	0.000222579871931	0.000144882916493	0.00012643595116	8.31462542612e-05
Acidobacteriota	Vicinamibacteria	Vicinamibacterales	unclassified_Vicinamibacterales	uncultured_bacterium_259	unclassified_Vicinamibacterales	0.000289524328559	0.000305883152636	0.000175589541887	0.000151594266368	0.00030798186329	0.000222579871931	0.000199214010178	0.000379307853479	0.00014966325767
Acidobacteriota	Vicinamibacteria	Vicinamibacterales	unclassified_Vicinamibacterales	uncultured_bacterium_92	unclassified_Vicinamibacterales	3.40616857128e-05	0	7.02358167548e-05	3.36876147484e-05	0	1.71215286101e-05	1.81103645616e-05	0	3.32585017045e-05
Acidobacteriota	Vicinamibacteria	Vicinamibacterales	uncultured_Acidobacteria_bacterium	uncultured_Acidobacteria_bacterium	uncultured_Acidobacteria_bacterium	0.000102185057138	5.09805254393e-05	0.000210707450264	1.68438073742e-05	0.000171101035161	1.71215286101e-05	0.000144882916493	0.00012643595116	4.98877525567e-05
Acidobacteriota	Vicinamibacteria	unclassified_Vicinamibacteria	unclassified_Vicinamibacteria	unclassified_Vicinamibacteria	unclassified_Vicinamibacteria	0	0	3.51179083774e-05	0	3.42202070323e-05	0	3.62207291233e-05	0	0
Acidobacteriota	unclassified_Acidobacteriota	unclassified_Acidobacteriota	unclassified_Acidobacteriota	unclassified_Acidobacteriota	unclassified_Acidobacteriota	0.00161793007136	0.0015124222547	0.00138715738091	0.000993784635079	0.00109504662503	0.00160942368935	0.00184725718529	0.00164366736507	0.00081483329176
Actinobacteriota	Acidimicrobiia	Acidimicrobiales	Acidimicrobiaceae	unclassified_Acidimicrobiaceae	unclassified_Acidimicrobiaceae	6.81233714257e-05	3.39870169595e-05	8.77947709434e-05	5.05314221227e-05	8.55505175806e-05	1.71215286101e-05	1.81103645616e-05	0	3.32585017045e-05
Actinobacteriota	Acidimicrobiia	Actinomarinales	unclassified_Actinomarinales	unclassified_Actinomarinales	unclassified_Actinomarinales	0.000170308428564	0.000271896135676	0.000333620129585	0.000235813303239	5.13303105484e-05	0.000599253501353	0.000199214010178	0.000162560508634	6.6517003409e-05
Actinobacteriota	Acidimicrobiia	Actinomarinales	unclassified_Actinomarinales	uncultured_Actinomycetales_bacterium	unclassified_Actinomarinales	0.00047686359998	0.000254902627196	0.00026338431283	0.000235813303239	0.000136880828129	0.000273944457761	0.000289765832986	0.000216747344845	0.000133034006818
Actinobacteriota	Acidimicrobiia	Actinomarinales	unclassified_Actinomarinales	uncultured_soil_bacterium	unclassified_Actinomarinales	0.000204370114277	0.000288889644156	0.000245825358642	0.00032003234011	0.000239541449226	0.000633496558573	0.000633862759657	0.000325121017268	0.000133034006818
Actinobacteriota	Acidimicrobiia	IMCC26256	unclassified_IMCC26256	unclassified_IMCC26256	unclassified_IMCC26256	0.00153277585708	0.00110457805118	0.000877947709434	0.00138119220469	0.00138591838481	0.00123275005993	0.00164804317511	0.00102954988801	0.000598653030681
Actinobacteriota	Acidimicrobiia	IMCC26256	uncultured_Acidimicrobiia_bacterium	uncultured_Acidimicrobiia_bacterium	uncultured_Acidimicrobiia_bacterium	0.000647172028544	0.000662746830711	0.000877947709434	0.000774815139214	0.000787064761742	0.000684861144403	0.000362207291233	0.000523806083375	0.00029932651534
Actinobacteriota	Acidimicrobiia	IMCC26256	uncultured_Acidothermaceae_bacterium	uncultured_Acidothermaceae_bacterium	uncultured_Acidothermaceae_bacterium	0.000204370114277	0.000424837711994	0.000210707450264	0.000421095184355	0.000410642484387	0.000291065986371	0.000579531665972	0.00030705873853	0.000232809511931
Actinobacteriota	Acidimicrobiia	IMCC26256	uncultured_Actinomycetales_bacterium	uncultured_Actinomycetales_bacterium	uncultured_Actinomycetales_bacterium	5.10925285692e-05	0.000101961050879	0.00014047163351	3.36876147484e-05	8.55505175806e-05	8.56076430504e-05	0.00010866218737	0	6.6517003409e-05
Actinobacteriota	Acidimicrobiia	IMCC26256	uncultured_Ferrimicrobium_sp.	uncultured_Ferrimicrobium_sp.	uncultured_Ferrimicrobium_sp.	5.10925285692e-05	0.000101961050879	0.00026338431283	0.000185281881116	8.55505175806e-05	0.00010272917166	9.05518228082e-05	5.41868362113e-05	0.000166292508522
Actinobacteriota	Acidimicrobiia	IMCC26256	uncultured_actinobacterium	uncultured_actinobacterium	uncultured_actinobacterium	0.000204370114277	0.000135948067838	0.000245825358642	0.000303188532736	5.13303105484e-05	6.84861144403e-05	0.000253545103863	0.00012643595116	4.98877525567e-05
Actinobacteriota	Acidimicrobiia	Microtrichales	Iamiaceae	Iamia	Aquihabitans_daechungensis	3.40616857128e-05	3.39870169595e-05	0	1.68438073742e-05	8.55505175806e-05	0	0	0	0.000133034006818
Actinobacteriota	Acidimicrobiia	Microtrichales	Iamiaceae	Iamia	Iamia_bacterium_Ellin5247	0	0	0	3.36876147484e-05	1.71101035161e-05	0	3.62207291233e-05	0	1.66292508522e-05
Actinobacteriota	Acidimicrobiia	Microtrichales	Iamiaceae	Iamia	unclassified_Iamia	0.00177120765707	0.00214118206845	0.00207195659427	0.00237497683976	0.00174523055864	0.0023798924768	0.00286143760074	0.00245646990824	0.00172944208863
Actinobacteriota	Acidimicrobiia	Microtrichales	Iamiaceae	Iamia	uncultured_Iamiaceae_bacterium	1.70308428564e-05	1.69935084798e-05	0	0	0	5.13645858302e-05	5.43310936849e-05	7.22491149483e-05	3.32585017045e-05
Actinobacteriota	Acidimicrobiia	Microtrichales	Ilumatobacteraceae	CL500_29_marine_group	unclassified_CL500_29_marine_group	0.000868572985677	0.000798694898549	0.000860388755246	0.00096009702033	0.000855505175806	0.000975927130774	0.00099607005089	0.000668304313272	0.00066517003409
Actinobacteriota	Acidimicrobiia	Microtrichales	Ilumatobacteraceae	CL500_29_marine_group	uncultured_Acidimicrobiaceae_bacterium	6.81233714257e-05	0.000118954559358	8.77947709434e-05	8.42190368711e-05	0.00022243134571	0.000188336814711	0.00010866218737	0.00012643595116	3.32585017045e-05
Actinobacteriota	Acidimicrobiia	Microtrichales	Ilumatobacteraceae	Ilumatobacter	unclassified_Ilumatobacter	0.00335507604271	0.00231111715325	0.00300258116627	0.00308241674948	0.00337069039268	0.00226004177653	0.00177481572704	0.00350408207499	0.00206202710568
Actinobacteriota	Acidimicrobiia	Microtrichales	Ilumatobacteraceae	unclassified_Ilumatobacteraceae	unclassified_Ilumatobacteraceae	0.00284415075702	0.00243007171261	0.00235289986128	0.00316663578635	0.00186500128326	0.00303051056398	0.00248111994494	0.00281771548299	0.00237798287187
Actinobacteriota	Acidimicrobiia	Microtrichales	Microtrichaceae	IMCC26207	unclassified_IMCC26207	0.000119215899995	3.39870169595e-05	7.02358167548e-05	1.68438073742e-05	0.000153990931645	3.42430572201e-05	0	0.000288996459793	0.00161303733267
Actinobacteriota	Acidimicrobiia	Microtrichales	Microtrichaceae	Sva0996_marine_group	unclassified_Sva0996_marine_group	0	0.000101961050879	0.000105353725132	8.42190368711e-05	5.13303105484e-05	0.000154093757491	3.62207291233e-05	3.61245574742e-05	1.66292508522e-05
Actinobacteriota	Acidimicrobiia	Microtrichales	Microtrichaceae	unclassified_Microtrichaceae	unclassified_Microtrichaceae	0.000136246742851	0.000101961050879	0.00014047163351	8.42190368711e-05	1.71101035161e-05	6.84861144403e-05	0.00010866218737	0.000180622787371	6.6517003409e-05
Actinobacteriota	Acidimicrobiia	Microtrichales	Microtrichaceae	unclassified_Microtrichaceae	uncultured_Acidimicrobiia_bacterium	1.70308428564e-05	5.09805254393e-05	0	3.36876147484e-05	5.13303105484e-05	0	0	0	3.32585017045e-05
Actinobacteriota	Acidimicrobiia	Microtrichales	unclassified_Microtrichales	unclassified_Microtrichales	unclassified_Microtrichales	0.00386600132841	0.00351765625531	0.00342399606679	0.00404251376981	0.00420908546497	0.00402355922337	0.00391183874531	0.00319702333646	0.00505529225908
Actinobacteriota	Acidimicrobiia	Microtrichales	unclassified_Microtrichales	uncultured_Actinomycetales_bacterium	unclassified_Microtrichales	0.000340616857128	0.000101961050879	0.000298502221208	0.00011790665162	0.000119770724613	6.84861144403e-05	0.000199214010178	0.00099342533054	0.000764945539203
Actinobacteriota	Acidimicrobiia	Microtrichales	unclassified_Microtrichales	uncultured_Iamiaceae_bacterium	unclassified_Microtrichales	8.51542142821e-05	5.09805254393e-05	5.26768625661e-05	0.000168438073742	5.13303105484e-05	0.00010272917166	0.000162993281055	3.61245574742e-05	1.66292508522e-05
Actinobacteriota	Acidimicrobiia	unclassified_Acidimicrobiia	unclassified_Acidimicrobiia	unclassified_Acidimicrobiia	unclassified_Acidimicrobiia	0.00170308428564	0.00185229242429	0.00158030587698	0.00193703784804	0.00155701941997	0.00181488203267	0.0021732437474	0.00108373672423	0.000631911532385
Actinobacteriota	Acidimicrobiia	unclassified_Acidimicrobiia	uncultured_Acidimicrobiia_bacterium	unclassified_Acidimicrobiia	unclassified_Acidimicrobiia	0.00103888141424	0.00110457805118	0.00117644993064	0.00154963027843	0.00126614766019	0.00160942368935	0.00112284260282	0.000939238494328	0.000399102020454
Actinobacteriota	Acidimicrobiia	unclassified_Acidimicrobiia	uncultured_Aciditerrimonas_sp.	unclassified_Acidimicrobiia	unclassified_Acidimicrobiia	1.70308428564e-05	3.39870169595e-05	0	0	0	3.42430572201e-05	0.00010866218737	3.61245574742e-05	6.6517003409e-05
Actinobacteriota	Acidimicrobiia	unclassified_Acidimicrobiia	uncultured_Iamia_sp.	unclassified_Acidimicrobiia	unclassified_Acidimicrobiia	0.000187339271421	0.000118954559358	0.00026338431283	0.000168438073742	0.000256651552742	0.000136972228881	9.05518228082e-05	0.000361245574742	0.000166292508522
Actinobacteriota	Acidimicrobiia	unclassified_Acidimicrobiia	uncultured_actinobacterium	unclassified_Acidimicrobiia	unclassified_Acidimicrobiia	0.000544986971405	0.000373857186555	0.000474091763095	0.000555845643349	0.000393532380871	0.000462281272472	0.000561421301411	0.000469619247164	0.000249438762784
Actinobacteriota	Acidimicrobiia	unclassified_Acidimicrobiia	uncultured_soil_bacterium	unclassified_Acidimicrobiia	unclassified_Acidimicrobiia	0.000153277585708	0.000203922101757	0.000158030587698	0.000235813303239	0.000119770724613	0.00010272917166	7.24414582466e-05	7.22491149483e-05	0.000116404755966
Actinobacteriota	Actinobacteria	0319_7L14	unclassified_0319_7L14	unclassified_0319_7L14	unclassified_0319_7L14	3.40616857128e-05	0.000169935084798	8.77947709434e-05	0.000101062844245	1.71101035161e-05	0	0.000162993281055	0	0
Actinobacteriota	Actinobacteria	0319_7L14	uncultured_actinobacterium	uncultured_actinobacterium	uncultured_actinobacterium	0.000153277585708	0.000203922101757	0.00014047163351	0.000218969495865	0.000136880828129	0.000222579871931	0.000814966405274	0.00030705873853	8.31462542612e-05
Actinobacteriota	Actinobacteria	Bifidobacteriales	Bifidobacteriaceae	Bifidobacterium	unclassified_Bifidobacterium	1.70308428564e-05	0	0	0	5.13303105484e-05	1.71215286101e-05	0	0	0
Actinobacteriota	Actinobacteria	Corynebacteriales	Corynebacteriaceae	Corynebacterium	unclassified_Corynebacterium	0	0	0	0	5.13303105484e-05	0	0	0	0
Actinobacteriota	Actinobacteria	Corynebacteriales	Dietziaceae	Dietzia	unclassified_Dietzia	0	5.09805254393e-05	0	0	0	0	0	0	1.66292508522e-05
Actinobacteriota	Actinobacteria	Corynebacteriales	Mycobacteriaceae	Mycobacterium	unclassified_Mycobacterium	0.00110700478567	0.000900655949427	0.00122912679321	0.00134750458994	0.00133458807426	0.000650618087183	0.000814966405274	0.000975363051803	0.00159640808182
Actinobacteriota	Actinobacteria	Corynebacteriales	Nocardiaceae	Gordonia	unclassified_Gordonia	3.40616857128e-05	0	0	6.73752294969e-05	0	0	0	1.80622787371e-05	0
Actinobacteriota	Actinobacteria	Corynebacteriales	Nocardiaceae	Nocardia	unclassified_Nocardia	0.000153277585708	0.000101961050879	1.75589541887e-05	6.73752294969e-05	0.000153990931645	1.71215286101e-05	0.000144882916493	7.22491149483e-05	6.6517003409e-05
Actinobacteriota	Actinobacteria	Corynebacteriales	Nocardiaceae	Rhodococcus	unclassified_Rhodococcus	0	6.7974033919e-05	0.000105353725132	0.000101062844245	0.000119770724613	1.71215286101e-05	1.81103645616e-05	0	9.97755051135e-05
[truncated: 1,214 more rows]
